# Supplementary material for: Unravelling Convergent Signaling Mechanisms Underlying the Aging-Disease Nexus Using Computational Language Analysis
Source: Curr Issues Mol Biol. 2025 Mar 14;47(3):189. doi: 10.3390/cimb47030189 (PMC11941692; doi:10.3390/cimb47030189)
Supplement: Supplementary file 1 [file cimb-47-00189-s001.zip]

Archive with 14 entries (14 files):
- Gel-Files.jpg
- Original-Images.pdf
- Supplemental-Figure-1.pdf
- Supplemental-Figure-2.pdf
- Supplemental-Figure-3.pdf
- Supplemental-Table-1.pdf
- Supplemental-Table-2.pdf
- Supplemental-Table-3.pdf
- Supplemental-Table-4.pdf
- Supplemental-Table-5.pdf
- Supplemental-Table-6.xlsx
- CIMB-FigS1 .jpg
- CIMB-FigS2.jpg
- CIMB-FigS3 .jpg
