# Supplementary material for: Unravelling Convergent Signaling Mechanisms Underlying the Aging-Disease Nexus Using Computational Language Analysis
Source: Curr Issues Mol Biol. 2025 Mar 14;47(3):189. doi: 10.3390/cimb47030189 (PMC11941692; doi:10.3390/cimb47030189)
Supplement: Supplementary file 1 [file cimb-47-00189-s001.zip › Supplemental-Table-6.xlsx]

## Sheet: Sheet1
			Table S6. Interactome based expansion of the core 21 protein disease-pathomechanism nexus. For each of the core 21 proteins a dataset of associating proteins (garnered from at least two from seven input interaction databases) was collected.
			AKT1	HSP90	SOD1	HSP70	IGF1	BCL2	GPX1	SOD2	CAT	GSK3B	HSP27	SIRT1	TP53	AMPK	TGFB1	PIK3CA	BAX	HMOX1	MAPK11	CASP3	MTOR
			ABL1	AARSD1	AARS	ACTG1	A2M	ABCB1	ACAA2	ACAA2	ACAA1	ACLY	AARSD1	ABCA1	ABL1	ABCA1	A2M	ABL1	ABCB1	AARSD1	ADCY1	ABHD15	ABCB1
			ACTB	ABL1	AASDHPPT	AGTRAP	AAAS	ABCC1	ACOX1	ACO1	ACAD11	ACSBG1	ACAP2	ACACA	ABRAXAS1	ABI1	ACAN	AKT1	ABCC1	ACTB	ARHGAP12	ACTB	ABCG2
			AGO2	ACTB	ACAT1	AHSA1	ABCF2	ABCG2	AIF1	ACO2	ACE2	ACSL3	ACBD6	ACADM	ACSL4	ABI2	ACE	AKT1S1	ABCG2	ADAM33	ATF2	ACTG1	ABL1
			AGR3	ACTG1	ACO2	AIMP2	ABL1	ABL1	ARHGAP11B	ADH5	ACOT8	ACTL6B	ACTN1	ACAN	ACTB	ACACA	ACTA1	AKT2	ABL1	ADM	C9orf78	AFP	ACACA
			AHSA1	AGO1	ACOT7	AKT1	ACBD3	AGO2	ATOX1	AKT1	ACOX1	ADAP1	ACTN2	ACOX1	ACTG1	ACACB	ACTG1	AKT3	ACAN	AIF1	CAMK2B	AGER	ACLY
			AKT1	AGO2	ACTB	AP1M1	ACOT2	AKT1	ATP6V0B	ALDH1B1	ACOX3	ADIRF	ACTN4	ADAM10	ACTL6A	ACADM	ACVR2A	ALK	ACTB	AKT1	CCND1	AIFM1	AKT1
			AKT1S1	AHR	ACTN4	APAF1	ACSL3	AKT2	BCAT1	ALDH2	ACTR3	AKAP11	ADCY9	ADIPOQ	ADAT2	ACLY	ACVR2B	AMBP	AEN	ALB	CDC25B	AKT1	AKT1S1
			AKT2	AHSA1	ADRM1	APOE	ACVR1B	AKT3	BLVRB	ALDH4A1	ADD3	AKT1	ADD3	ADIPOR1	AEN	ACOX1	ACVRL1	ANKRD20A1	AGER	AQP6	CPNE6	AKT2	AKT2
			AKT3	AHSA2	AHSG	APP	ADAM10	ALDH1A1	CENPJ	ALDOA	AGPS	AKT2	ADRBK2	ADIPOR2	AFP	ADIPOQ	ADAMTSL4	ANXA1	AGTR1	ARL13B	CUL7	AKT3	AKT3
			ALK	AIP	AIF1	APPBP2	ADAMTS1	ALK	CEP128	ALDOC	AHSG	AKT3	AGAP3	AGER	AGO2	ADIPOR1	AGR3	ANXA5	AIFM1	ARL14EPL	DLG1	ANXA1	ALB
			ALYREF	AKT1	AK2	AR	ADCK4	AMBRA1	CEP152	ANXA1	AIF1	ALB	AGAP4	AGO2	AHCY	ADIPOR2	AKT1	APC	AKAP1	ASL	DUSP1	ANXA5	ALDH1A1
			AMBRA1	AKT2	ALB	ATM	ADIPOR1	ANXA5	CEP164	APP	AKT1	AMER1	AGAP5	AGRP	AHNAK	ADORA2A	ANGPTL4	APOA1	AKR1B1	ATF2	DUSP10	APAF1	ALK
			ANXA2	AKT3	ALDH7A1	BAG1	AKAP8L	APAF1	CEP19	ARF6	ALDH18A1	ANKRD6	AGAP7P	AKT1	AHNAK2	ADRB3	APC	APPL1	AKT1	ATF3	DUSP16	APOE	AMBRA1
			ANXA2P2	ALDOA	ALDOA	BAG2	AKT1	APP	CFTR	ATG5	ALDH2	APC	AHNAK	AKT2	AIFM2	AGRP	APOE	AR	AKT2	ATF4	DUSP2	APP	ANXA5
			ANXA5	ALK	ALS2	BAG3	AKT1S1	AR	COX5B	ATM	ALDH3A2	APC2	AHSA1	ALB	AKT1	AKT1	APP	ARAF	ANP32B	BACH1	DUSP4	ARNT	APAF1
			APAF1	AMBRA1	AMFR	BAG4	AKT2	ARNT	CYBA	AURKA	ALDH6A1	APH1B	AIFM1	APEX1	AKT2	AKT1S1	ARNT2	AREG	ANXA5	BCL2	DUSP5	ATF3	AR
			APOE	ANAPC2	ANG	BAG5	AKT3	ATF2	CYBB	BAX	ALDH7A1	APP	AKT1	AR	AKT3	AKT2	ASPN	ARID1A	APAF1	BCL3	DUSP7	ATF4	ARG1
			APOH	ANKMY2	ANXA1	BAX	ALB	ATF3	CYCS	BCL2	ANXA5	AR	ALB	ARHGAP29	ALK	AKT3	ATM	ARID1B	APC	BECN1	DUSP8	ATF6	ARID1A
			APP	ANXA2	ANXA5	BCL2	ALDH3A2	ATF4	CYP 20.00	BCL2L1	APEX1	ARAF	ALDOA	ARID4B	ANK3	ALB	AURKA	ARID2	APOE	BLVRA	DUSP9	ATG12	ARNT
			APPL1	APAF1	AP3D1	BCL2L11	ALK	ATF6	CYP1A1	BCL2L11	APP	ARCN1	ALPI	ARNTL	ANKRD36C	ALDH1A2	AXIN2	ATM	AR	BLVRB	ELK1	ATG14	ASPM
			AR	APOE	API5	BECN1	AMY2A	ATG10	DCTN1	BECN1	ARG1	ARHGEF12	AMD1	ASF1A	APAF1	AMBRA1	BAMBI	ATPIF1	ATAD5	C1orf21	ELK4	ATG16L1	ATF3
			ARAF	APP	APOE	BIK	APP	ATG12	DIO2	BIRC3	ATG5	ASRGL1	ANAPC7	ATF2	APC	ANGPTL4	BCAS3	ATR	ATF2	C3AR1	FOS	ATG3	ATF4
			ARFIP2	AR	APOL2	BTF3	APPL1	ATG14	DIO3	CASP1	BAX	ATF2	ANK1	ATF6	APTX	ANXA5	BCL10	ATRX	ATF3	C5AR2	FOSL2	ATG4D	ATF6
			ARHGDIA	ARNT	APP	BVLF1	AR	ATG3	DNAJB3	CASP3	BCL2	ATF3	ANKRD7	ATG10	AR	APLN	BCL2L1	AURKA	ATF4	CASP3	GNAI2	ATG5	ATG10
			ARRB1	ATM	APRT	CALR	AREG	ATG5	DUOX2	CASP8	BECN1	ATF4	ANXA1	ATG12	ARAF	APPL1	BGN	AURKB	ATF6	CASP8	GNAI3	ATG7	ATG101
			ARRB2	ATP1A1	ASCC1	CANX	ARF4	ATG7	FOXO1	CASP9	C11orf49	ATM	ANXA2	ATG3	ARHGEF33	Aprt	BLID	AXL	ATG12	CASP9	GNB1	ATM	ATG12
			ASXL1	ATP5A1	ATF3	CAPZB	ARFGAP3	ATM	FOXO3	CAT	CASP1	ATXN3	ANXA5	ATG5	ARID1A	AR	BMP10	BCL2	ATG14	CAV1	GNB2	AURKA	ATG13
			ATG5	ATP5B	ATF6	CASP3	ARHGAP1	AURKA	FTH1	CCAR2	CASP3	AURKA	AP2B1	ATG7	ARID1B	ARG1	BMP2	BCL2L1	ATG3	CCL2	GNB3	AURKB	ATG14
			ATG7	ATP5C1	ATG5	CBFB	ARHGEF12	AURKB	GCLM	CCL2	CASP9	AXIN1	APAF1	ATM	ARID2	ARNT	BMP4	BCL2L11	ATG5	CCR1	GNB4	AXIN1	ATG16L1
			ATM	ATP5F1	ATG7	CBL	ARHGEF2	AVEN	GLRX	CCL5	CAT	AXIN2	APOE	ATXN7L3	ARIH2	ARNTL	BMP6	BCLAF1	ATG7	CCR2	GNB5	BAD	ATG3
			ATRX	AXL	ATOX1	CCNF	ARRB1	AXL	GPX1	CD44	CCDC71	BACE1	APP	AXIN1	ASH2L	ASPM	BMP7	BEX1	ATM	CD163	GNG10	BAG3	ATG4C
			AURKA	BAG1	ATP1A1	CCT2	ARRB2	BAD	GPX2	CDKN1A	CCL2	BAIAP2L1	APPL1	BACE1	ASXL1	ATF4	BMPR1A	BEX2	ATPAF1	CD4	GNG11	BAK1	ATG4D
			BAD	BAG3	ATP6V1A	CCT3	ATM	BAG1	GPX3	CEP70	CCL4	BCCIP	AR	BAX	ATF3	ATF6	BUB1	BPIFA1	AXIN1	CD44	GNG12	BAX	ATG5
			BAG2	BCL2	ATP6V1B1	CCT5	ATP6V1F	BAG2	GPX4	COX4I1	CD19	BCL2L1	ARHGAP28	BAZ2A	ATIC	ATG101	C17orf67	BPIFB1	AXIN2	CD68	GNG13	BBC3	ATG7
			BAIAP2	BCL6	ATP7A	CCT6A	AURKA	BAG3	GPX5	CREB1	CD274	BCL2L11	ARHGDIA	BCL2	ATM	ATG12	C1orf54	BRAF	BACE1	CD79A	GNG2	BCL2	ATM
			BAP1	BECN1	BACE1	CCT7	AXIN1	BAG4	GPX6	CS	CD44	BCL9	ARHGEF7	BCL2L1	ATR	ATG13	C4orf48	BRCA1	BAD	CD8A	GNG3	BCL2A1	ATP7A
			BAX	BRAF	BAG1	CCT8	AXIN2	BAG5	GPX7	CTSB	CDH1	BEX1	ARIH1	BCL2L11	ATRX	ATG14	CATSPER1	BRCA2	BAG3	CD97	GNG5	BCL2L1	ATRX
			BCL10	BRCA1	BAG3	CD19	AXL	BAK1	GSR	CXCL1	CDH2	BIN1	ARRDC5	BCL6	AURKA	ATG16L1	CAV1	BRF2	BAK1	CDC20B	GYS1	BCL2L11	AURKA
			BCL2	BRCA2	BAK1	CD40	BAP1	BAX	GSTA1	CXCL2	CDK2	BRIX1	ATF2	BDNF	AURKB	ATG3	CCDC33	BTK	BAX	CDK15	HDAC1	BCL2L2	AURKB
			BCL2L1	BRK1	BANF1	CD63	BCL2	BBC3	GSTM1	CXCL3	CDK4	BTRC	ATM	BECN1	AXIN1	ATG5	CCDC97	Bub1	BBC3	CDKN1A	HSPB2	BCL3	AXIN1
			BCL2L11	BTF3	BASP1	CD80	BCL2L1	BCAP31	GSTO1	CYBA	CFTR	BZW2	ATP5A1	BHLHE41	BACH1	ATG7	CCL11	C11orf65	BCL2	CEBPB	ITSN1	BECN1	AXIN2
			BCL3	BUB1B	BAX	CD81	BCL2L11	BCL2	GSTP1	CYBB	CROT	C10orf90	ATXN10	BMI1	BAG2	ATM	CCL13	C3orf70	BCL2A1	COQ9	JUN	BID	AXL
			BECN1	C12orf10	BCL2	CD9	BCL9	BCL2A1	HIBADH	CYC1	CRYZ	C11orf98	ATXN3	BNIP3	BAG5	ATP6V1A	CCL2	CACNA1G	BCL2L1	COX15	MAP2K3	BIK	BAG6
			BPGM	C3orf10	BCL2L1	CDC37	BDNF	BCL2L1	HMOX1	CYCS	CTNNB1	CACYBP	BAG2	BRD4	BAG6	AXIN1	CCL21	CASP8	BCL2L10	CPLX4	MAP2K4	BIRC2	BAX
			BRAF	CACYBP	BCL2L13	CDC37L1	BMI1	BCL2L10	HPGDS	CYP 20.00	CTRL	CALM3	BAG3	BRINP1	BAIAP2L1	BACE1	CCL3	CBL	BCL2L11	CRB3	MAP2K6	BIRC3	BCAT2
			BRCA1	CAD	BDNF	CDC73	BRAF	BCL2L11	HSCB	CYP1A1	CTSB	CAMSAP2	BAK1	BST1	BAK1	BAD	CCL4	CCNB1	BCL2L12	CREB3	MAP3K10	BIRC5	BCKDK
			BRCA2	CALD1	BECN1	CDH1	BRCA1	Bcl2l11	HSPA1A	CYP1B1	CXCL10	CAMSAP3	BAX	CAB39	BAP1	BAX	CCL5	CCND1	BCL2L15	CRYZ	MAP3K5	BIRC6	BCL2
			BTRC	CALM3	C9orf72	CDK1	BRD3	BCL2L12	HSPA5	CYP4F12	CYBB	CAPN1	BCL2	CACNA1C	BARD1	BCL2	CCN2	CCND2	BCL2L2	CUL1	MAP3K7	BIRC7	BCL2L1
			BUB1	CALML5	CASP1	CDK2	BTRC	BCL2L13	HSPB1	DDIT3	CYCS	CAPN2	BCL2L1	CAMKK2	BAX	BCL2L1	CCR1	CCNE1	BCL2L2-PABPN1	CUL3	MAPK1	BLM	BCL2L11
			CAMK2A	CALR	CASP3	CDK4	C19orf10	BCL2L14	KEAP1	DNM1L	DECR2	CAV1	BCL2L11	CASP1	BBC3	BCL2L11	CCR2	CD274	BDNF	CXCL1	MAPK11	BMF	BCL6
			CARD11	CAMK2A	CASP8	CDKN2A	CALU	BCL2L15	MAPK6	DNMT1	DHRS4	CCDC138	BECN1	CASP3	BCL2	BDNF	CCR5	CD28	BDP1	CXCL2	MAPK12	BMX	BDNF
			CASC3	CAMK2B	CASP9	CEP295	CAMP	BCL2L2	MPO	DUOX1	DHX40	CCNA2	BIRC3	CASP8	BCL2L1	BECN1	CCR7	CD44	BECN1	CXCL8	MAPK13	BNIP3	BECN1
			CASP3	CAMK2D	CAT	CFTR	CANX	BCL6	MSRB1	EDN1	DISC1	CCNB1	BMF	CASP9	BCL2L11	BNIP3	CD109	CDC42	BID	CYB561	MAPK14	C1orf159	BIRC2
			CASP7	CAMKK2	CCAR2	CHTF18	CAV1	BCLAF1	NCF1	EGFR	ECH1	CCND1	BTF3	CAV1	BCL2L12	BNIP3L	CD163	CDH1	BIK	CYBA	MAPK3	C5orf34	BIRC3
			CASP8	CAND1	CCS	CLPB	CBL	BECN1	NFE2L2	EIF2AK3	ECI2	CCND2	BVES	CBX3	BCL2L2	BRD4	CD274	CDH2	BIRC2	CYBB	MAPK8	CALB1	BMI1
			CASP9	CANX	CCT2	CLPP	CCDC115	BECN2	NOS2	ESRRA	EGF	CCND3	C12orf10	CBX5	BCL6	BRSK1	CD28	CDK2	BIRC3	CYBRD1	MAPK8IP1	CAPN1	BMT2
			CAV1	CAP1	CCT7	CLTC	CCDC47	BFAR	NOS3	FH	EHHADH	CCNE1	C15orf57	CCAR2	BCOR	BRSK2	CD4	CDK4	BIRC5	CYCS	MAPK8IP2	CAPN2	BNIP3
			CCDC88A	CAPZB	CCT8	COL6A1	CCDC50	BID	NOX1	FIS1	EIF2AK3	CDC37	C2orf73	CCL2	BCORL1	C1QTNF2	CD40	CDK6	BIRC7	CYP1A1	MAPK9	CASP1	BRCA1
			CCNA2	CASP3	CDC42	COPS5	CCNA2	BIK	NOX4	FOS	EPHX2	CDC42	C6orf211	CCNA2	BCR	C1QTNF9	CD44	CDK9	BMF	CYP1B1	MAPKAPK2	CASP10	BRCA2
			CCNB1	CAV1	CDK4	CPEB1	CCNB1	BIRC2	NQO1	FOXO1	ERICH5	CDH1	CALD1	CCNB1	BECN1	CAB39	CD68	CDKN1A	BMI1	CYP2E1	MAPKAPK3	CASP14	BRD4
			CCND1	CCNB1	CDK5	CREB1	CCND1	BIRC3	OGG1	FOXO3	ESR1	CDH17	CALR	CCND1	BHLHE40	CAB39L	CD80	CDKN1B	BNIP3	DDIT3	MAPKAPK5	CASP2	BSG
			CCND2	CCND1	CDK6	CRYAB	CD24	BIRC5	PON1	FOXO4	FAHD2A	CDH2	CAMK1	CCNT1	BIRC3	CALCOCO2	CD86	CDKN2A	BNIP3L	DDX19B	MEF2A	CASP3	BTK
			CCND3	CCT2	CENPV	CSK	CD44	BIRC7	PPARA	FTH1	FGF2	CDK1	CANX	CD36	BIRC5	CAMKK1	CDH1	CDKN2B	BOK	DERL1	MEF2B	CASP4	BTRC
			CCNE1	CCT3	CEP55	CSNK1A1	CDC25B	BLID	PPARGC1A	FXN	FOXO1	CDK2	CAPNS1	CD38	BIRC6	CAMKK2	CDH2	CDX2	C15orf48	DNAJB1	MEF2C	CASP6	C7orf25
			CCNI	CCT5	CEP95	CUL1	CDC37	BLK	PRDX1	GAPDH	FOXO3	CDK4	CARHSP1	CD44	BLM	CASP1	CDKN1A	CEACAM5	C18orf21	DUSP5	MEF2D	CASP7	CA14
			CCT2	CCT6A	CHAT	CUL3	CDC42	BMF	PRDX2	GBP1	FOXP3	CDK5	CASP3	Cdca8	BMI1	CASP3	CDKN2A	CHD1	C21orf140	EDN1	MKNK1	CASP8	CA9
			CCT3	CD4	CHCHD10	CUL5	CDCA3	BMI1	PRDX3	GBP2	G6PD	CDK5R1	CASP8	CDH1	BRCA1	CASP8	CEBPA	CHEK1	C2orf68	EGFR	MYB	CASP9	CAB39
			CCT4	CDC37	CHCHD2	CYCS	CDH1	BNIP1	PRDX6	GCH1	GAPDH	CDK6	CASP9	CDH2	BRCA2	CASP9	CFTR	CHEK2	CALR	EGLN3	NOXA1	CCNA1	CAMKK2
			CCT5	CDC37A	CHMP2B	DDIT4	CDH2	BNIP2	PRNP	GCLC	GCLC	CDKN1A	CAV1	CDK1	BRCC3	CAV1	CILP	CRABP1	CAPN1	EGR1	OBSL1	CCNA2	CASP1
			CCT6A	CDC37L1	CKB	DDX18	CDK1	BNIP3	PSMB3	GCLM	GCLM	CDKN1B	CBL	CDK2	BRD3	CCKBR	COL1A1	CREBBP	CAPN2	EIF2AK3	PAK1	CCNB1	CASP3
			CCT7	CDC5L	CLDN17	DLD	CDK2	BNIP3L	PSME2	GPX1	GFAP	CEBPB	CBX1	CDK4	BRD4	CCL2	COL1A2	CRK	CASP1	EIF2S1	PARD6B	CCNB2	CASP7
			CCT8	CDC73	CLIC1	DNAJA1	CDK3	BNIPL	RPGRIP1L	GPX2	GNAS	CEBPZ	CCDC64	CDK5	BRD7	CCNA2	COL2A1	CSF1R	CASP10	ELOVL4	PDPK1	CCND1	CASP8
			CD274	CDH1	CNTF	DNAJA2	CDK4	BOK	SCLY	GPX3	GNG12	CENPB	CCDC70	CDK6	BRIP1	CCNB1	COL3A1	CSMD3	CASP2	ELOVL5	PML	CCND2	CASP9
			CD44	CDK1	COMMD1	DNAJA3	CDK5RAP3	BRCA1	SECISBP2	GPX4	GNPAT	CHD3	CCHCR1	CDKL1	BTBD2	CCND1	COL4A1	CTNNB1	CASP3	ELOVL6	POLR3D	CCND3	CASTOR1
			CDC37	CDK2	COPA	DNAJA4	CDK6	BRCA2	SELENBP1	GPX5	GPX1	CLASP1	CCNC	CDKN1A	BTK	CD274	COL5A1	CYP19A1	CASP4	ERGIC3	PPM1D	CCNE1	CASTOR2
			CDC42	CDK4	COPG1	DNAJB1	CDKAL1	BRD4	SELENOF	GPX6	GPX2	CLASP2	CCNDBP1	CDKN1B	BUB1B	CD36	COL6A1	DAXX	CASP6	FAM174A	PRKACA	CDC25A	CAV1
			CDH1	CDK5	COX17	DNAJB11	CDKN1A	BTK	SELENOH	GPX7	GPX3	CLEC3B	CCNO	CDKN2A	C16orf59	CD44	COL6A2	DDR1	CASP7	FAM209A	PRKG2	CDC25C	CCL2
			CDH2	CDK6	COX4I1	DNAJB12	CDKN1B	BTRC	SELENOI	GPX8	GPX4	CLK4	CCT3	CEBPA	C16orf72	CDC37	CSF1	DDR2	CASP8	FAM210B	PTPN5	CDC42	CCL5
			CDK1	CDKN1A	COX5A	DNAJB13	CDKN2A	CALR	SELENOK	GSR	GPX5	CMTM2	CDC123	CEBPB	C3orf70	CDH1	CST6	DDX5	CASP9	FECH	PTPN7	CDC6	CCNA2
			CDK16	CDKN1B	COX5B	DNAJB14	CDKN2B	CAPN2	SELENOM	GSTA1	GPX6	CREB1	CDC37	CHCHD2	CALR	CDH2	CTNNA1	DEFA5	CAV1	FOS	PTPRR	CDH1	CCNB1
			CDK2	CDKN2A	COX6A1	DNAJB2	CHEK1	CARD11	SELENON	GSTM1	GPX7	CREB3	CDC42	CHD3	CARD11	CDK1	CTNNB1	DEPTOR	CCL2	FOSB	RPS6KA4	CDH17	CCND1
			CDK4	CFL1	COX6B1	DNAJB3	CISD3	CARD6	SELENOO	GSTO1	GPX8	CREB3L3	CDC5L	CHEK2	CASP3	CDK2	CXCL1	DNAJB6	CCNA1	FOSL1	RPS6KA5	CDH2	CCND2
			CDK6	CFLAR	COX6C	DNAJB4	CKAP4	CASP1	SELENOP	GSTP1	GRPEL1	CREB5	CDH1	CIDEA	CASP7	CDK4	CXCL10	DNMT3A	CCNA2	FOSL2	SLC6A7	CDK1	CCND3
			CDKN1A	CFTR	COX7A2	DNAJB5	CLCC1	CASP10	SELENOS	H2AFX	GSK3B	CREBBP	CDH2	CLOCK	CASP8	CDK5	CXCL11	DPY30	CCNB1	FOXP3	SOCS3	CDK2	CCNE1
			CDKN1B	CHEK1	COX7B	DNAJB6	CLGN	CASP2	SELENOT	HIBCH	GSR	CRY1	CDK1	CMYA5	CASP9	CDK6	CXCL12	DSC1	CCND1	FTH1	SP1	CDK4	CD24
			CDKN1C	CHORDC1	COX7C	DNAJB8	CNP	CASP3	SELENOV	HIF1A	GSTK1	CSAD	CDK4	COL1A1	CBL	CDKN1A	CXCL8	E2F4	CCND2	FTL	TAB1	CDK5	CD244
			CDKN2A	CHP1	CPSF7	DNAJB9	CNPY3	CASP4	SELENOW	HLA-B	HACL1	CSNK1A1	CDK5RAP3	COX4I1	CCDC106	CDKN1B	CXCR4	EFNB2	CCND3	G6PD	TP53	CDK6	CD274
			CDKN2B	CHTF18	CREB1	DNAJC1	CPNE3	CASP6	SEPHS2	HMGB1	HADHB	CSNK1A1L	CDKL3	CPT1A	CCDC8	CDKN2A	CYSRT1	EGF	CCNE1	GADD45A	ZNHIT1	CDKN1A	CD276
			CDKN2C	CHUK	CRYAB	DNAJC10	CREB1	CASP7	SIRT1	HMOX1	HAO1	CSNK1D	CDKN1A	CPT1B	CCNA1	CDX4	DAXX	EGFR	CD274	GAPDH		CDKN1B	CD28
			CEP76	CKS1B	CRYZ	DNAJC12	CREBBP	CASP8	SIRT3	HSP90AA1	HDHD5	CSNK1E	CENPK	CREB1	CCNA2	CEBPA	DCN	EIF2AK3	CD34	GCLC		CFLAR	CD40
			CFLAR	CKS2	Cstb	DNAJC14	CRK	CASP9	SIRT4	HSP90B1	HIF1A	CSNK2B	CEP78	CREBBP	CCNB1	CEBPB	DEFA1	EIF4E	CD44	GCLM		CHEK1	CD44
			CHEK1	CLIK1	CTNND1	DNAJC16	Crk	CAV1	SOD1	HSPA1A	HMGCL	CST6	CETN3	Crebbp	CCNB2	CFLAR	DIP2A	EIF4EBP1	CDC25A	GDF15		CHEK2	CD74
			CHUK	CLU	CUTA	DNAJC18	CRKL	CCL2	SOD2	HSPA4	HMOX1	CTNNA1	CFL1	CRTC2	CCND1	CFTR	DIRAS3	EML4	CDC25C	GLRX		CHUK	CD80
			CLASP2	COL12A1	CYBA	DNAJC19	CSK	CCNA1	SOD3	HSPA5	HNF4A	CTNNB1	CFTR	CRY1	CCND2	CHEK1	DLC1	EP300	CDH1	GOT1		COL1A1	CD83
			CLK2	COPS3	CYBB	DNAJC2	CTNNA1	CCNA2	SRC	HSPE1	HPRT1	CTNND1	CHUK	CRY2	CCND3	CHEK2	EFEMP1	EPCAM	CDH2	GPNMB		COX4I1	CDC25A
			COMMD1	COPS5	CYC1	DNAJC21	CTNNB1	CCNB1	SREBF1	HTRA2	HSD17B4	CUL1	CLCN3	CSNK2A1	CCNE1	Cherp	EGF	ERBB2	CDK1	GPR152		CREB1	CDC25C
			CREB1	COPS6	CYCS	DNAJC24	CXCL12	CCNB2	TFAM	ICAM1	HSDL2	DBI	CLU	CSNK2A2	CCNE2	CHUK	EGFR	ERBB3	CDK2	GPT		CRYAB	CDC37
			CREBBP	CRM1	CYP2E1	DNAJC25	CXCR4	CCND1	TKT	IDH2	HSP90AA1	DCP1B	CLUAP1	CSNK2B	CCNG1	CIDEA	EGR1	ERBB4	CDK4	GPX1		CTNNA1	CDC42
			CRNN	CSNK1A1	Cyth1	DNAJC3	CYP17A1	CCND2	TMSB10	IER3	HSPA5	DCTN3	CPSF3	CTBP1	CCNT1	Cit	ENG	EREG	CDK5	GPX2		CTNNB1	CDH1
			CSF2RB	CSNK2A1	Cyth2	DNAJC4	DDOST	CCND3	TSPO	IKBKB	HSPD1	DDIT4	CREB1	CTNNB1	CCT2	COX4I1	ERBB2	ESR1	CDK6	GPX3		CTSD	CDH2
			CSNK2A1	CTNNB1	Cyth3	DNAJC5	DDRGK1	CCNE1	TXN	IL18	HSPE1	DDX20	CREBBP	CTTN	CCT3	CPE	ERBB3	ETV6	CDKN1A	GPX4		CTTN	CDK1
			CSTB	CUL1	DBI	DNAJC5B	DNAH10	CCNE2	TXN2	IL1A	IL1A	DDX5	CRNKL1	CUL3	CCT4	CPT1A	ERP44	EZH2	CDKN1B	GPX5		CYC1	CDK2
			CTNNA1	CUL3	DCTN1	DNAJC5G	DNAJA1	CD19	TXNRD1	IL1B	ISOC1	DEFA5	CRYAA	CUL4A	CCT5	CPT1B	FBLN5	FAM135B	CDKN2A	GPX6		CYCS	CDK4
			CTNNB1	CYCS	DCTN2	DNAJC6	DNAJA2	CD22	TXNRD2	IL1R2	ITGAM	DENND4C	CRYAB	CXCR4	CCT6A	CPT1C	FBN1	FAM157B	CDKN3	GPX7		DAPK1	CDK5
			CUL1	DAP3	DDIT3	DNAJC7	DNAJB11	CD24	UCP2	IL2	ITSN1	DHX34	CRYBB2	CYBB	CCT7	CPT2	FBXO6	FANCC	CEBPA	GPX8		DBNL	CDK6
			CXCL12	DDX24	DDX39B	DNAJC8	DNAJB12	CD274	XRCC1	IL6	JUP	DHX36	CRYGC	CYCS	CCT8	CREB1	FBXW7	FASN	CFLAR	GSR		DCC	CDKN1A
			CXCR4	DDX59	DECR1	DNAJC9	DNAJC10	CD33		IREB2	KEAP1	DISC1	CS	CYP 20.00	CD19	CREBBP	FCHO1	FAT1	CHEK1	GSTA1		DDIT3	CDKN1B
			CYCS	DIABLO	DERL1	DNM1L	DNAJC3	CD34		ISCU	KIAA1191	DKK 1.00	CSNK2A1	CYP7A1	CD274	CRTC2	FCN1	FBP2	CHEK2	GSTM1		DFFA	CDKN2A
			CYLD	DNAJA1	DES	EBNA-LP	DPM1	CD38		JUN	KIT	DKK 2.00	CTNNB1	DCLRE1B	CD34	CRTC3	FGF1	FBXW7	CHUK	GSTP1		DFFB	CDKN2B
			DAB2IP	DNAJA2	Dnaja1	EEF1A1	DSC3	CD40		KAT2A	LDHA	DKK 4.00	CTSD	DDB1	CD38	CRY1	FGF10	FGF10	CLU	HAMP		DIABLO	CEBPA
			DAXX	DNAJA3	DNAJA1	EEF2	DUS3L	CD40LG		KEAP1	LIMA1	DKK3	CYCS	DDIT3	CD44	CRY2	FGF13	FGF2	COPS5	HARS2		DICER1	CFP
			DCTN1	DNAJB1	DNAJB1	EFTUD2	DUSP10	CD44		MAP1LC3B	LONP2	DLG4	DAXX	DEPTOR	CD47	CTBP1	FGF18	FGF3	COQ9	HEPH		DNTT	CFTR
			DDIT4L	DNAJB12	DNM1L	EGF	DUSP14	CD5		MAP3K7	MAP1LC3B	DNAJB1	DDIT3	DIAPH3	CD5	CTNNB1	FGF2	FGF4	COX4I1	HIF1A		DUSP1	CHEK1
			DDX5	DNAJB6	DSTN	EGFR	DUSP15	CD7		MAPK3	MAPK14	DNAJC13	DERL1	DNM1L	CD8A	CUTA	FGF5	FGF6	CREB1	HIF1AN		E2F1	CHEK2
			DEPTOR	DNAJB8	DYNC2LI1	EGLN3	DUSP18	CD79A		MAPK8	MAPK3	DNM1L	DES	DNMT1	CDC25A	CXCL1	FGF7	FGFR1	CTNNB1	HLA-C		EGFR	CHUK
			DLC1	DNAJC16	ECHS1	EIF2AK3	DUSP19	CD79B		MCL1	MAPK8	DNMT1	DFFA	DNMT3A	CDC25C	CXCL12	FKBP1A	FGFR2	CXCL12	HMGB1		EIF2AK3	Ckap5
			DNAJB1	DNAJC25	EEF1B2	EIF2S1	DUSP21	CDC25A		MDH1	MDM2	DNMT3L	DIABLO	DNMT3B	CDC6	CXCL8	FLNA	FGFR3	CXCR4	HMOX1		EIF2S1	CLIP1
			DNMT1	DNAJC7	EEF1D	ENDOG	DUSP26	CDC25C		MDH2	METTL14	DPYSL2	DMAP1	DNMT3L	CDC7	CYBB	FLT1	FGFR4	CYBA	HMOX2		EIF4E	CPT1A
			DSG1	DYNC1H1	EEF1G	EP300	DUSP29	CDC42		MFF	MGST3	DVL1	DMWD	DOT1L	CDH1	CYCS	FMOD	FLRT1	CYBB	HPCAL1		EIF4EBP1	CREB1
			DSP	EEF1A1	EEF2	ERBB2	EEA1	CDH1		MFN1	Mis12	DVL2	DNAJB1	DPP4	CDH17	CYP 20.00	FN1	FLT1	CYCS	HPRT1		ELANE	CREBBP
			E2F1	EEF2	EGFR	ERN2	EEF2	CDH2		MFN2	MLF2	DVL3	DNAJC11	DUSP5	CDH2	CYP7A1	FOS	FLT3	CYP 20.00	HPX		ENDOG	CSF1
			EEF1G	EFTUD2	EIF1AX	ERO1A	EGF	CDK1		MMP1	MPO	DYRK2	DNAJC21	DVL1	CDK1	DCLRE1C	FOXP3	FLT4	DDIT3	HSP90AA1		EP300	CSF1R
			EGF	EGF	EIF2AK3	ERP29	EGFL7	CDK2		MPO	MTA1	E2F1	DUSP1	DVL2	CDK12	DDA1	FST	FOS	DFFA	HSPA1A		ERBB2	CTNNB1
			EGFR	EGFR	EIF2S1	ESR1	EGFR	CDK4		MRPL12	MTOR	EEF1A1	DUSP16	DYNC1H1	CDK2	DDIT3	FSTL1	FOXA1	DFFB	HSPA4		ERN1	CTSD
			EGR1	EIF2AK3	EIF3A	FAF1	EGLN1	CDK5		MRPL15	MYC	EEF1G	DUSP6	E2F1	CDK4	DDIT4	FURIN	FOXO1	DIABLO	HSPA5		ERP44	CXCL1
			EIF2AK3	EIF2S1	EIF3D	FAM114A1	EGR1	CDK6		MRPL17	MYD88	EFTUD2	DYRK3	EDN1	CDK6	DEPTOR	GAPDH	FOXO3	DKK 1.00	HSPA6		ESR2	CXCL12
			EIF4E	EIF3F	EIF3E	FAM9C	EHBP1	CDK7		MRPL23	MYO1B	EGFR	E2	EED	CDK7	DGAT1	GATA3	FTL	DNM1L	HSPA8		EZH2	CXCR4
			EIF4EBP1	EIF3H	EIF3H	FKBP4	EIF2AK3	CDK9		MRPL33	NCAM1	EIF2B5	EBNA-LP	EEF1G	CDK8	DGAT2	GDF11	GAB1	DNMT1	HSPB1		FADD	CYBB
			ENO2	EIF3L	EIF3I	FKBP5	EIF2S1	CDKN1A		MRPL34	NEMF	EIF4EBP1	EEF1A1	EGLN3	CDK9	DNM1L	GNAI2	GAB2	DNMT3A	ICAM1		FAS	CYCS
			EP300	EIF5	EIF4A3	FOS	EIF2S2	CDKN1B		MRPS12	NFE2L2	ENTPD6	EEF1D	EGR1	CDKN1A	DNMT1	GREB1	GALNT12	DNTT	IFI30		FASLG	DAXX
			EPHA2	EL52	EIF5A	FYN	EIF4A3	CDKN2A		MRPS15	NFKB1	EP300	EEF2	EIF2AK3	CDKN1B	DPP4	HBEGF	GATA3	DUOX1	IFNG		FBXW11	DDB1
			EPSTI1	ENO1	ELAVL1	GAPDH	EIF4E	CDKN2B		MRPS5	NFKBIA	EPHA2	EFTUD2	EIF4EBP1	CDKN1C	E7	HGF	GNA11	DUOX2	IL10		FCGR2A	DDIT3
			ERBB2	EPHB1	ENO1	GJA1	EIF4EBP1	CDKN3		MT1X	NLRP3	ERBB2	EGF	ELAVL1	CDKN2A	EDN1	HIF1A	GNAI3	EDRF1	IL10RA		FOS	DDIT4
			ERBB3	EPRS	ENO3	GNL2	EMD	CEBPA		MTOR	NME2P1	EWSR1	EGFR	ELL3	CDKN2AIP	EEF2	HNF4A	GNAQ	EGF	IL13		FOXO1	DDIT4L
			ERBB4	ERBB2	EPDR1	GOLGA6L2	EP300	CEBPB		NAMPT	NOS2	FAM83D	EHD1	ENOX2	CDKN2B	EEF2K	HOXA1	GNAS	EGFR	IL1A		FOXO3	DEPDC5
			ESR1	ERBB3	ETFB	GPR37	EPHA1	CFLAR		NCF1	NOX1	FBN3	EIF1AX	EP300	CDKN2C	EGF	HOXC6	GRB2	EGR1	IL1B		FOXO4	DEPTOR
			ESR2	ERBB4	EWSR1	GRB10	EPHA2	CHEK1		NCF2	NOX4	FBXW11	EIF2AK3	EPAS1	CDKN3	EGFR	HPRT1	GSK3B	EIF2AK3	IL1R2		GABARAPL1	DICER1
			EZH2	ERN1	EXOSC6	GRPEL1	EPHA4	CHEK2		NDUFA1	NQO1	FBXW7	EIF2S1	ERN 1.00	CDX2	EGR1	HSPA1A	HAVCR2	EIF2S1	IL2		GABARAPL2	DNMT1
			FADD	ESR1	FEN1	GRWD1	ERBB2	CHUK		NDUFA10	NT5E	FEN1	EIF3M	ESR1	CEACAM5	EIF2AK3	HSPB1	HBEGF	EIF4E	IL4		GADD45A	DPEP1
			FAM110C	ESR2	FIG4	GSK3B	ERBB3	CISD2		NDUFA12	NTRK1	FGFR1OP	EIF4A2	ESRRA	CEBPA	EIF2AK4	IFNG	HDAC1	EIF4EBP1	IL6		GAPDH	DRAM1
			FAM129A	FAP68	FN1	GZMB	ERBB4	CISH		NDUFA2	NUDT12	FIBP	EIF4B	ESRRG	CEP55	EIF2S1	IGF1	HGF	ENDOG	INS		GATA1	EEF2
			FAM168A	FBXL6	FOXO1	H2AFY	ERLEC1	CKS1B		NDUFA7	NUDT19	FKBP14	EIF4E	EZH2	CFTR	EIF4E	IGF2	HIF1A	EP300	ISCU		GJA1	EEF2K
			FANCA	FBXO24	FOXO3	HDAC1	ESR1	COL1A1		NDUFA9	OCLN	FKBP4	EIF4G1	FABP4	CHD4	EIF4EBP1	IGFBP2	HRAS	ERBB2	ISG20		GLRX	EFNA5
			FASLG	FKBP1A	FUBP1	HDAC2	ESR2	COX4I1		NDUFAF1	ORC3	FLNA	EIF4G2	FASN	CHD8	EIF5B	IGFBP3	HSP90AA1	ERCC1	JAGN1		GPX1	EGF
			FASN	FKBP4	FUS	HDAC6	ESYT1	CR2		NDUFB10	ORC4	FOS	EIF4G3	FBXO32	CHEK1	ELAVL1	IGFBP4	IDH1	ERCC6	JUN		GPX4	EGFR
			FBXO32	FKBP5	GABARAP	HIF1A	EWSR1	CREB1		NDUFB5	PCNA	FOSL1	EIF5	FBXW7	CHEK2	EP300	IGFBP5	IDH2	ERN 1.00	JUNB		GRB2	EGR1
			FBXW7	FKBP54	GABARAPL2	HNRNPD	EZH2	CREBBP		NDUFB8	PECAM1	FOXM1	ELK1	FGF21	CHGA	ERBB2	IGFBP6	IGF1R	ESR1	JUND		GSDMD	EIF2A
			FGF2	FKBP6	GANAB	HPSE	FAM171A1	CTNNB1		NDUFC2	PECR	FOXO1	ENO1	FHL2	CIC	ERN 1.00	IGFL3	IGF2	ESR2	KEAP1		GSDME	EIF2AK3
			FGFR1	FKBP8	GAPDH	HSBP1	FANCD2	CTSB		NDUFS1	PEX14	FOXO3	ENPP2	FIS1	CLUH	ESRRA	IL10	IGHA1	EZH2	KRAS		GSK3B	EIF2AK4
			FGFR2	FKBPL	GCLC	HSCB	FANCI	CTSD		NDUFS3	PEX5	FRAT1	EPB41L1	FNDC5	CMTM6	FABP3	IL10RA	IGHG1	F1L	LAPTM5		GSN	EIF2S1
			FGFR3	FLNA	GCLM	HSF1	FCHO2	CTSV		NDUFS4	PGM1	FRAT2	EPB41L2	FOS	CNBD1	FABP4	IL10RB	IGKC	FADD	LCN2		GSTP1	EIF3B
			FGFR4	FLT3	GDI1	HSF2	FERMT2	CUL3		NDUFS6	PHF21B	FYN	EPB41L3	FOSL1	COL22A1	FASLG	IL11	IL13RA2	FAIM2	LHFPL2		GZMB	EIF3C
			FKBP1A	FN1	GDNF	HSP90AA1	FFAR2	CUL4A		NDUFS7	PHYH	FZD1	ERBB2	FOXM1	COP1	FASN	IL13	IL2	FAS	LINGO4		HCLS1	EIF3D
			FKBP5	FOS	GFAP	HSP90AB1	FGF10	CXCL1		NDUFS8	PINK1	FZD5	ERBB3	FOXO1	COPS3	FBXO32	IL15	IL20RA	FASLG	LMNB1		HDAC1	EIF3F
			FKBP8	FYN	GLO1	HSP90B1	FGF13	CXCL12		NDUFV2	PLEKHA4	GAB1	ERCC5	FOXO3	COPS4	FBXO48	IL17A	IL24	FGF2	LOX		HIF1A	EIF4A1
			FLII	FZR1	GLRX	HSPA12A	FGF17	CXCL13		NDUFV3	PNPLA8	GAPDH	ERICH6	FOXO4	CRBN	FBXW7	IL17RA	ILK	FIS1	LRRC27		HK2	EIF4A2
			FLT1	GABARAPL1	GNB1	HSPA12B	FGF18	CXCR4		NFE2L2	POLD1	GBP2	ERP29	FOXP3	CREB1	FGF21	IL17RC	INPP4B	FLT3	MAF		HMGB1	EIF4B
			FLT3	GABARAPL2	GPX1	HSPA13	FGF2	CYBB		NFKB1	POTEJ	GEMIN4	ESR1	GABARAPL1	CREBBP	FIS1	IL18	INPPL1	FOS	MAFB		HMOX1	EIF4E
			FOS	GAPDH	GPX2	HSPA14	FGF3	CYCS		NFKBIA	POU5F1	GJB5	F13A1	GABARAPL2	CSF1R	FKBP5	IL1A	INSR	FOSL1	MAFK		HNF4A	EIF4E1B
			FOXO1	GLMN	GPX3	HSPA1A	FGF4	DAPK1		NLRP3	PPARA	GLI1	FADD	GADD45A	CSMD3	FLCN	IL1B	IRS1	FOXO1	MAPK14		HPRT1	EIF4E2
			FOXO3	GNAI2	GPX4	HSPA1B	FGF5	DAXX		NOL12	PPARGC1A	GLI3	FAM131C	GAPDH	CSNK1A1	FMR1	IL1R2	IRS2	FOXO3	MAPK8		HRAS	EIF4EBP1
			FOXO4	GRB2	GPX5	HSPA1L	FGF6	DDIT3		NOS1	PRDX1	GNB1	FAM71D	GLP1R	CSNK1E	FNDC5	IL1RAP	IRS4	GADD45A	MB		HRK	EIF4EBP2
			FYN	GRPEL1	GPX6	HSPA2	FGF7	DFFA		NOS2	PRDX2	GNB2	FAS	GPX1	CSNK2A2	FNIP1	IL1RN	ITGB1	GAPDH	MMP1		HSP90AA1	EIF4EBP3
			GAB1	GSK3B	GPX7	HSPA4	FGF9	DFFB		NOS3	PRDX3	GNG12	FGR	GSK3B	CSNK2B	FNIP2	IL2	ITIH1	GCLM	MMP3		HSP90AB1	EIF4G1
			GAB2	GSN	GPX8	HSPA4L	FGFR1	DIABLO		NOX1	PRDX4	GPR39	FKBP4	GSR	CTBP1	FOS	IL4	ITK	GDF9	MMP9		HSP90B1	EP300
			GAPDH	GSTP1	GRN	HSPA5	FGFR2	DICER1		NOX4	PRDX5	GRIA1	FLNB	H2AFZ	CTCF	FOXM1	IL6	JAK1	GDNF	MPO		HSPA1A	ERBB2
			GATA2	GUCY1A2	GSR	HSPA6	FGFR3	DNAJB1		NQO1	PRDX6	GRIN2B	FN1	H2AX	CTNNB1	FOXO1	IL6R	JAK2	GEMIN2	MRC1		HSPA4	ERBB3
			GATA3	HARC	GSTK1	HSPA8	FGFR4	DNM1L		NRF1	PRKN	GSK3A	FOS	H2BC21	CUL1	FOXO3	INHBA	JAK3	GIMAP5	MSMO1		HSPA5	ERBB4
			GET4	HDAC1	GSTM1	HSPA9	FLT1	DNMT1		OGG1	PSMD12	GSK3B	FTH1	H4C6	CUL3	FOXO4	INHBB	JUN	GLI1	MT2A		HSPA8	ERN1
			GFAP	HDAC2	GSTO1	HSPB1	FLT3	DNMT3A		OR51Q1	PSMD4	GSKIP	FUS	HDAC1	CUL4B	FXR2	INHBC	KDM6A	GPX1	NCF1		HSPB1	ESR1
			GLI1	HDAC4	GSTP1	HSPB2	FLT4	DNMT3B		P4HB	PTEN	GYS1	FXR1	HDAC11	CUL7	FYN	INHBE	KDR	GPX4	NEIL2		HSPB2	EZH2
			GNAQ	HDAC6	H1FX	HSPB3	FN1	DNTT		PARK7	PTPN11	GYS2	FXR2	HDAC2	CUL9	G3BP1	ITGA1	KEAP1	GRINA	NFE2		HSPD1	FABP4
			GNB1	HERC4	HDAC6	HSPB6	FNDC3A	DUSP1		PARP1	PTPRC	HDAC1	G3BP1	HDAC3	CXCL12	G6PD	ITGA2	KIT	GSK3B	NFE2L2		HSPE1	FADD
			GNB2	HIF1A	HECW1	HSPB7	FOS	E2F1		PEBP1	RAB10	HDAC4	G6PD	HDAC4	CXCL8	GABARAP	ITGA3	KMT2B	GSR	NFKB1		HTRA2	FAS
			GRB10	HMGA1	HEXB	HSPB8	FOXO1	E2F3		PFKFB3	RAB14	HDAC6	GAPDH	HDAC6	CXCR4	GABARAPL1	ITGA5	KMT2C	GSTK1	NFKBIA		HTT	FASLG
			GRB2	HNRNPA1	HIF1A	HSPB9	FOXO3	EGF		PINK1	Rab18	HNF4A	GAPVD1	HDAC8	CXXC1	GABARAPL2	ITGAM	KMT2D	HDAC1	NLRP3		IFNG	FASN
			GRIN2A	HNRNPA3	HINT1	HSPBP1	GAB1	EGFR		PKM	RAB6A	HNRNPK	GARS	HDAC9	CYLD	GAPDH	ITGAV	KRAS	HDAC2	NOS1		IFT43	FBXO32
			GSK3A	HNRNPAB	HMGB1	HSPD1	GANAB	EGLN3		PON1	RBFOX3	HNRNPM	GATA1	HES1	DAPK1	GATA1	ITGAX	KRT19	HDAC6	NOS2		IKBKB	FBXW7
			GSK3B	HNRNPK	HMOX1	HSPE1	GGA3	EGR1		PPARA	RNF4	HSP90AA1	GDI2	HEY2	DAXX	GCG	ITGB1	KRT5	HGF	NOS3		IL18	FBXW8
			HDAC3	HNRNPU	HNRNPA1	HSPH1	GGH	EIF2AK3		PPARG	RPA2	HSP90AB1	GFAP	HIC1	DCAF10	GCK	ITGB3	KRT7	HIF1A	NOX1		IL1A	FGF2
			HDAC6	HSF1	HNRNPAB	HTT	GH1	EIF2S1		PPARGC1A	RPL13A	HSPA1A	GLMN	HIF1A	DDB1	GHRL	ITGB5	KRTAP4-11	HK2	NOX4		IL1B	FGF21
			HGF	HSP90AA1	HSP90AA1	HYOU1	GHR	EIF4E		PPIA	RPS26	HSPA4	GLO1	HIF1AN	DDB2	GIP	ITGB6	LCE1F	HMGB1	NQO1		IL2	FGFR1
			HIF1A	HSP90AB1	HSP90AB1	IKBKG	GIGYF1	EIF4EBP1		PPIF	RPS3A	HSPA5	GLOD4	HIPK2	DDR2	GLI1	ITGB8	LIFR	HMOX1	NRAS		IL6	FGFR2
			HMOX1	HSP90B1	HSP90B1	JUN	GLA	ELAVL1		PRDX1	RPS6KB1	HSPA8	GNPAT	HIST2H2AB	DDX3X	GLP1R	JAG1	LRP1B	HNF4A	PCDHAC2		IRF1	FGFR3
			HNF4A	HSPA1A	HSPA1A	KCNJ10	GLUD1	ENDOG		PRDX2	SCML2	IGF2BP1	GOLGA8A	HMGB1	DDX5	GOLGA2	JUNB	LTF	HRK	PDZK1IP1		ITPR1	FKBP1A
			HRAS	HSPA1B	HSPA4	KDM4D	GNAI1	EP300		PRDX3	SCP2	IKBKB	GPX1	HMGCR	DDX60	GOT2	KDR	LYN	HSCB	PINK1		JUN	FKBP3
			HSF1	HSPA1L	HSPA5	KLF16	GNAI2	ERBB2		PRDX5	SDHC	ILK	GRB2	HMOX1	DGCR8	GPX1	KLF6	MAF	HSD17B10	POR		KCNA10	FKBP8
			HSP90AA1	HSPA2	HSPA8	KLF8	GNAS	ERBB3		PRDX6	SDHD	ILKAP	GRIPAP1	HNF1A	DICER1	Grn	KLK5	MANSC1	HSF2BP	POT1		KLHL34	FLCN
			HSP90AB1	HSPA4	HSPA9	KLRD1	GPER1	ERBB4		PTEN	SELL	IQGAP1	GRPEL1	HNF4A	DIS3	GSK3B	KLK7	MAP2K1	HSP90AA1	PPARA		KRAS	FLT1
			HSP90AB3P	HSPA4L	HSPB1	KPNA2	GPRIN3	ERCC1		PTGS2	SH2D3C	IRS1	GSK3B	HNRNPK	DIS3L2	GYS1	KLK9	MAP2K4	HSP90B1	PPARG		LAMP2	FLT3
			HSPA1A	HSPA5	HSPB2	KRT18	GRB10	ERN 1.00		REL	SIRT1	IRS2	GSTO1	HOXA5	DLST	GYS2	KRT18	MAP3K1	HSPA1A	PPARGC1A		LMNB1	FLT4
			HSPA4	HSPA6	HSPB3	LMNB1	GRB14	ESR1		RELA	SIRT2	JUN	GSTP1	HSF1	DNAH10	HDAC1	KRTAP10-8	MAP3K7	HSPA4	PRDX1		LSM14B	FNIP1
			HSPA5	HSPA8	HSPD1	LRP1	GRB2	ETS1		RIPK2	SIRT3	KANK2	GTSF1	HSP90AA1	DNAH7	HDAC2	KRTAP1-1	MAPK1	HSPA5	PTGER4		MAP1A	FNIP2
			HSPA6	HSPA9	HSPE1	LRRK2	GSK3B	EWSR1		RPL21	SLC2A1	KDM5A	GUCA1A	HSPA1L	DNAJA1	HDAC4	KRTAP1-3	MAPK3	HSPB1	PTGS2		MAP1LC3A	FOS
			HSPA8	HSPB1	HTT	MAP1LC3A	GXYLT1	EZH2		RPS3A	SLC7A2	KEAP1	HAUS8	HSPA4	DNAJA3	HDAC5	KRTAP4-11	MAPKAP1	HSPB2	PXDN		MAP1LC3B	FOXM1
			HSPA9	HSPB2	IDH3A	MAP1LC3B	HADHA	FADD		SDHA	SLC7A3	KHSRP	HBEGF	HSPA5	DNAJB1	HIF1A	LAMB1	MCL1	HSPD1	RBX1		MAP2K1	FOXO1
			HSPB1	HSPB3	ISL1	MAP2K2	HAX1	FAS		SIRT1	SLC7A4	KIAA1191	HCK	HSPA9	DNAJC7	HK2	LAMC1	MDM2	HTRA2	RELA		MAP2K3	FOXO3
			IDH1	HSPB6	JUN	MAP2K3	HBEGF	FASLG		SIRT2	SMAD2	KIAA1671	HDAC4	HSPD1	DNMT1	HMBOX1	LAMC3	MET	ICAM1	RELB		MAP2K4	FOXO4
			IGF1	HSPBP1	KEAP1	MAP3K3	HDAC3	FBXO10		SIRT3	SMARCA4	KIDINS220	HDAC6	HTT	DNMT3A	HMGA1	LCE1A	MGMT	IKBKB	RIPK3		MAP3K1	FOXP3
			IGF1R	HSPCA	LAMP2	MAP3K5	HDAC6	FBXW7		SIRT4	SNX5	KIF5B	HDLBP	ICAM1	DOT1L	HMGB1	LCE1C	MKI67	IL18	S100A9		MAP3K14	GABARAP
			IGF2	HSPD1	LDHA	MAPK6	HGF	FGF2		SIRT5	SNX6	KLC1	HECTD1	IDH2	DRAM1	HMGCR	LCE1D	MLH1	IL1A	SAT1		MAP3K5	GABARAPL1
			IGF2R	HSPE1	LDHAL6A	MAPT	HIF1A	FGFR1		SIRT6	SOD1	KLC2	HIF1A	IGF1	DRG1	HMGCS1	LCE2B	MRAS	IL1B	SEC11C		MAPK1	GABARAPL2
			IKBKB	HSPH1	LDHAL6B	MARVELD2	HLA-A	FGFR2		SIRT7	SOD2	KLF4	HIST1H4A	IGF2	DROSHA	HMOX1	LCE2C	MSH2	IL2	SERPINE1		MAPK10	GADD45A
			IKBKG	HTT	LDHB	MB21D1	HLA-C	FGFR3		SNCA	SOD3	KLF5	HMGB1	IKBKB	DVL2	HNF4A	LCE3A	MSH6	IL24	SIRT1		MAPK14	GAPDH
			IL13RA2	HUWE1	LOX	MBOAT1	HNF4A	FIS1		SOD1	SORD	KPNB1	HMGN5	IL18	E2	HOMEZ	LCE3B	MTOR	IL6	SLC16A7		MAPK3	GATA3
			IL24	IARS2	MAP1LC3B	MCL1	HOXC6	FKBP8		SOD2	SOX2	KRAS	HMOX1	IL1A	E2F1	HSP90AA1	LCE3D	MUC16	IRF3	SLC2A1		MAPK8	GLI1
			ILK	IKBKB	MAP3K5	MDM2	HRAS	FLT1		SOD3	SPINK14	LEF1	HNRNPA1	IL1B	E2F2	HSP90AB1	LEF1	MUC5B	IRS1	SLC39A8		MAPK9	GNAQ
			INPPL1	IKBKG	MAP3K7	MET	HSD17B12	FLT3		SREBF1	SQSTM1	LMNA	HNRNPA2B1	IMMP2L	E2F3	HSPA4	LEFTY1	MYC	ITGB1	SLC46A1		MAPT	GPHN
			INSR	IL1B	MAPK8	METTL21A	HSP90AA1	FOS		STAT1	SREBF1	LMO4	HNRNPD	INS	E2F4	HSPA5	LEFTY2	MYCN	ITPR1	SLC48A1		MCL1	GRB10
			IQGAP1	ILF3	MAPT	METTL3	HSP90AB1	FOSL1		STAT3	STAT1	LRP5	HNRNPDL	INSR	E6	HSPA8	LOX	NCOR1	ITPR3	SLC7A11		MDM2	GRB2
			IRAK1	IP6K2	MARCH5	MEX3C	HSP90B1	FOSL2		STK4	STAT3	LRP6	HNRNPF	IRS1	EEF2	Hspb1	LPXN	NEDD9	JAG1	SMO		MEFV	GSK3A
			IRS1	ITGB1BP2	MATR3	MORF4L2	HSPA4L	FOXM1		SUCLA2	TBC1D19	LUC7L2	HNRNPH1	IRS2	EGF	HSPB1	LRRC32	NEUROG1	JAK1	SOCS3		MET	GSK3B
			IRS2	JAK1	MDH1	MOV10	HYOU1	FOXO1		SUCLG1	THY1	LYAR	HNRNPH2	JAK2	EGFR	HTT	LTBP1	NF1	JAK2	SOD1		MKI67	GZMB
			ITGB1	JAK2	MDH2	MTOR	IGF1	FOXO3		TAE1	TJP1	MACF1	HNRNPH3	JMJD1C	EGLN3	ICAM1	LTBP2	NF2	JUN	SOD2		MLH1	HDAC1
			ITGB3	JUN	MFN2	MYH10	IGF1R	FOXP3		TFAM	TLR4	MAP1A	HNRNPU	JUN	EGR1	IDH2	LTBP3	NFE2L2	JUNB	SQSTM1		MLKL	HDAC2
			ITPR1	JUP	MIF	MYLK2	IGF2	GABARAP		TIMP1	TRPV6	MAP1B	HRAS	JUNB	EIF1AX	IGF1	LTBP4	NKX2-1	JUND	SRPRB		MMP3	HDAC6
			JAK1	KCNH2	MLLT10	NCL	IGF2R	GABARAPL1		TKT	TXN	MAP2K1	HSF1	JUND	EIF4EBP1	IGF2	MAP2K1	NLGN3	KCNA3	SRXN1		MST1R	HGF
			JAK2	KDR	MPO	NCOR1	IGFALS	GABARAPL2		TLR2	TXNIP	MAP2K2	HSP90AA1	KAT2A	ELAVL1	IKBKB	MAPK14	NOTCH1	KDR	STAT1		MTOR	HIF1A
			JUN	KEAP1	MRPL18	NEDD8	IGFBP1	GADD45A		TLR4	TXNRD1	MAP2K7	HSP90AB1	KAT2B	EML4	IKZF3	MCC	NOTCH2	KEAP1	STAT3		MYC	HK2
			KAT2B	KLHL22	MYCBP2	NF2	IGFBP2	GAPDH		TNFAIP3	TYRP1	MAP3K1	HSP90B1	KAT5	EP300	IL18	MEOX2	NOTCH3	KIT	STIM2		MYD88	HMGB1
			KAT6A	KLHL6	MYLK4	NFKB1	IGFBP3	GATA3		TOMM20	TYSND1	MAP3K2	HSPA1A	KAT8	EP400	IL1A	MET	NPM1	KLF4	STX1A		NAIP	HMGCR
			KDR	KPNA2	NBR1	NFKBIA	IGFBP4	GCSAM		TP53	UBC	MAP3K7	HSPA1L	KDM1A	EPCAM	IL1B	MLH3	NRAS	KRAS	SYVN1		NDUFS1	HMOX1
			KIT	KRAS	NCF1	NOS2	IGFBP5	GLI1		TPI1	UBE2I	MAPK1	HSPA4	KEAP1	EPHA2	IL6	MMP1	NRG1	LEF1	TBC1D22B		NFE2L2	HNF4A
			KLF4	LCK	NCF2	NOS3	IGFBP6	GLI2		TRIM24	USP53	MAPK14	HSPA5	KL	EPHA3	INO80E	MMP13	NTRK1	LIG3	TERF1		NFKB1	HNRNPD
			KMT2D	LDHA	NDUFA1	NPM1	IGFBP7	GPER1		TUFM	VIM	MAPK3	HSPA6	KLF2	EPPK1	INS	MMP14	PAK1	LMNB1	TEX264		NFKBIA	HRAS
			KRAS	LGALS3BP	NDUFA12	NQO1	IL13RA2	GPX1		TXN	VWA8	MAPK8	HSPA8	KLF4	ERBB2	INSIG1	MMP2	PAK2	MAP1LC3A	TFRC		NGF	HSP90AA1
			KRT32	LMAN1	NDUFA4	NR3C1	IL6ST	GRB2		TXN2	YEATS2	MAPT	HSPA9	KMT2A	ERBB3	INSR	MMP3	PALB2	MAP1LC3B	TGFB1		NGFR	HSP90AB1
			LATS2	LRP1	NDUFA9	NRBF2	ILKAP	GSK3B		TXNRD1	ZADH2	MASP1	HSPB1	KPNA2	ERBB4	IRS1	MMP7	PAX8	MAP2K1	THBS1		NLRP3	HSPA4
			LDHA	LRPPRC	NDUFAB1	OFD1	INF2	GSTP1		TXNRD2	ZBTB33	MCL1	HSPB2	KPNA3	ERCC1	IRS2	MMP9	PBRM1	MAP2K4	TIMP1		NMT2	HSPA5
			LRRK2	LRRK2	NDUFC1	OLA1	INS	GZMB		UBR2	ZCCHC8	MDM2	HSPB3	KRT79	ERCC2	ITPR3	MRC1	PCBP1	MAP3K5	TLR2		NOS2	HSPA8
			LTB4R2	MAP1B	NDUFS3	OLR1	INSR	HDAC1		UCP1	ZNF527	MET	HSPB6	LAMA3	ERCC3	JAK2	MROH1	PDCD1	MAPK1	TLR4		NOS3	HSPB2
			LYN	MAP1LC3B	NDUFS4	OTUB1	INSRR	HDAC2		UCP2	ZUFSP	MITF	HSPB7	LANCL1	ESR1	JUN	MTA3	PDCD1LG2	MAPK14	TM4SF19		NQO1	HTT
			MAP1LC3B	MAP2K1	NDUFS6	PAICS	IRS1	HDAC6		UCP3		MKNK2	HSPB8	LEF1	ETS1	KDR	NFKB2	PDGFB	MAPK3	TMEM14B		NR3C1	IDH1
			MAP2K1	MAP2K2	NDUFS8	PAM16	Irs1	HGF		UQCRFS1		MMP7	HSPB9	LEP	ETS2	KEAP1	NMT1	PDGFRA	MAPK8	TMEM56		NTRK2	IDH2
			MAP2K3	MAP3K5	NDUFV2	PARK7	IRS2	HIF1A		VCAM1		MTOR	HSPBAP1	LEPR	ETV1	Kif1c	NMT2	PDGFRB	MAPK9	TMIE		NUCB2	IGF1
			MAP2K4	MAPK1	NEDD4	PARP1	IRS4	HIF1AN		VDAC1		MUC1	HSPD1	LIPE	ETV6	KLF2	NOX4	PDK1	MAPT	TNF		OCLN	IGF1R
			MAP2K5	MAPK13	NEFH	PDIA3	ITGA2	HK2		VHL		MYC	HSPE1	LMNA	EVL	KRAS	NRP1	PDPK1	MCL1	TNFRSF10B		PAK2	IGF2
			MAP2K6	MAPK14	NEFL	PDIA4	ITGA5	HMGA2		XRCC1		MYCN	HSPH1	LPIN1	EWSR1	KRT40	NRROS	PGR	MDM2	TNFRSF1A		PARP1	IKBKB
			MAP3K11	MAPK3	NEFM	PDIA6	ITGAV	HMGB1				MYL6	HTRA2	MAP1LC3A	EZH2	KSR2	NSD3	PHLPP1	MET	TP53		PARP4	IKBKG
			MAP3K5	MAPK8	NEK1	PDPK1	ITGB1	HMOX1				NANOG	HTT	MAP1LC3B	FADD	L3MBTL3	NT5E	PI3	MFF	TUT1		PDCD4	IL15
			MAP3K8	MAPT	NFE2L2	PFDN2	ITGB3	HNF4A				NAT9	HUWE1	MAPK3	FAM117A	LAMP1	P4HB	PIGR	MFN1	TXN		PDCD5	IL18
			MAPK1	MAST1	NFKBIA	PGR	ITGB8	HNRNPD				NCOA3	IARS2	MAPK8	FAM133A	LAMP2	PDGFA	PIK3AP1	MFN2	TXN2		PDPK1	IL1A
			MAPK14	MCL1	NGF	PHLPP2	JAK1	HRAS				NCOR1	IGBP1	MAPKAPK2	FAM133B	LAMTOR1	PDGFB	PIK3C2G	MKI67	TXNIP		PIK3C3	ILK
			MAPK3	MCM2	NLRP3	PHOSPHO1	JAK2	HRK				NCSTN	IGSF21	MAPT	FAM135B	LAMTOR2	PDGFRA	PIK3CA	MLKL	TXNRD1		PIK3CA	INPP4B
			MAPK4	MCM3	NOS1	PINK1	JAK3	HSP90AA1				NDEL1	IKBKB	MBD2	FAM186A	LDHA	PDGFRB	PIK3CB	MMP1	UGT1A1		PIK3R1	INS
			MAPK8	MCM5	NOS2	PMAIP1	JUN	HSP90B1				NDRG1	ILF3	MBD3	FAM198B	LEP	PDGFRL	PIK3CD	MMP13	UGT1A6		PINK1	INSR
			MAPK9	MDH1	NOS3	POTEI	KCNIP3	HSPA1A				NFAT5	ILK	MCF2L2	FAM72C	LEPR	PDLIM2	PIK3CG	MMP2	UGT8		PLA2G4B	IPMK
			MAPKAP1	MDM2	NOX1	POU6F2	KDR	HSPA4				NFATC1	INPP5K	MCL1	FAM72D	LIPE	PECAM1	PIK3R1	MMP3	UNKL		PLCG1	IRF4
			MAPKAPK2	MET	NOX4	PPID	KIAA1429	HSPA5				NFATC2	INS	MDM2	FANCA	LPIN1	PIK3R1	PIK3R2	MMP7	VCAM1		PLK1	IRS1
			MAPT	MMP2	NPLOC4	PPM1G	KIF13A	HSPA8				NFATC3	IRAK1	MECOM	FANCD2	Lzts2	PLA2G10	PIK3R3	MMP9	XBP1		POU5F1	IRS2
			MARK4	MTOR	NQO1	PPP1CB	KL	HSPA9				NFE2L2	ISG20L2	MECP2	FANCM	Maged1	PLAU	PIK3R5	MOAP1	ZNF547		PPARG	ITFG2
			MCL1	MYC	NTRK2	PPP1CC	KLF5	HSPB1				NFKB2	ITGB1BP2	MEF2C	FARSB	MAP1A	PLAUR	PIK3R6	MTCH2			PPP1R15A	Itgb1
			MDM2	MYH9	OGG1	PPP6R1	KLK5	HSPB2				NFKBIA	JADE1	MFN1	FAS	MAP1LC3A	POSTN	PIP	MTOR			PRKCA	ITGB1
			MDM4	NCL	OLIG2	PRDX1	KRAS	HSPB3				NIN	JUN	MFN2	FASN	MAP1LC3B	POU4F2	PIP4K2B	MT-RNR2			PRKCB	ITPR3
			MET	NDRG1	OPA1	PRDX4	LEF1	HSPB8				NOS3	JUND	MLLT1	FAT1	MAP1LC3B2	PPARA	PIP4K2C	MYCN			PRKCD	JAG1
			MLF2	NFKBIA	OPA3	PRKAR2A	LGALS3BP	HTRA2				NOTCH1	KANSL1	MLLT3	FAT3	MAP2K1	PPARG	PIP5K1A	MYD88			PRKDC	JAK1
			MLH3	NFRKB	OPTN	PRKN	LLGL1	IDH1				NOTCH2	KBTBD4	MLXIPL	FAT4	MAP3K5	PRRX1	PIP5K1B	NANOG			PRKN	JAK2
			MLST8	NLRP3	P4HB	PRNP	LONP1	IDH2				NOTCH3	KCMF1	MMP1	FBXO11	MAP3K7	PRSS50	PIP5K1C	NFE2L2			PTEN	JAK3
			MMP2	NOD1	PARK7	PRSS23	LRP6	IGF1				NR3C1	KCTD3	MMP13	FBXO36	MAPK1	PSG1	PLCG1	NFKB1			PTGES3	JUN
			MMP9	NOS3	PDCD6IP	PSMA3	LRRC59	IGF2				NSFL1C	KLC1	MMP2	FBXW7	MAPK14	PSMC3IP	PLK1	NFKBIA			PTGS1	Junb
			MOK	NPM1	PDIA3	PSMA5	LTN1	IGLL5				NTRK1	KNSTRN	MMP3	FBXW8	MAPK3	PTGS2	PMS2	NGF			PTGS2	KDM5C
			MRC2	NR3C1	PDIA4	PSMC2	LYN	IKBKB				OGT	KPNA3	MMP9	FGF10	MAPK8	PTK2	POLE	NIN			PTK2	KDR
			MSH2	NR3C2	PDP1	PSMC4	LYPD3	IKBKG				PAK2	KRAS	MPHOSPH8	FGFR1	MAPK9	PTPRC	POM121L12	NLRP3			PTPN1	KEAP1
			MTA1	NTRK1	PEBP1	PSMD11	LYZL2	IL11				PDE4D	KRT18	MRPL10	FGFR2	MAPKAP1	Pzp	PPP2R1A	NOS2			RAD51	KIAA1429
			MTA3	NUDC	PFN1	PSMD14	MAP2K1	IL15				PDPK1	KRT72	MTA1	FGFR3	MARK1	RAPGEF3	PREX1	NOS3			RAF1	Kif19a
			MTCP1	NUDCD2	PGAM1	PSMD2	MAP4K4	IL18				PHLPP1	KRT8	MTA2	FGFR4	MARK2	RELA	PRKCA	NOX1			RB1	KIT
			MTOR	NUDCD3	PGK1	PTEN	MAPK1	IL24				PICALM	LASP1	MTFR2	FHIT	MARK3	REN	PRKCI	NOX4			RB1CC1	KLF2
			MXD1	P4HB	PINK1	PTGES3	MAPK3	IL3RA				PIK3CA	LATS1	MTOR	FKBP4	MARK4	RHOA	PRR4	NQO1			REL	KLF4
			MYC	PCBP1	PON1	PTGS2	MAPK8	IL7				PIK3CG	LBP	MYC	FLT1	MAST3	RHOG	PSMC3IP	NS			RELA	KLHL22
			MYD88	PDGFRB	PPARA	PTPN23	MCL1	IL7R				PIK3R1	LCE3A	MYCN	FLT3	MCL1	RUNX1	PTCH1	NSFL1C			RELB	KPTN
			NCF2	PDIA3	PPARG	PXN	MDM2	IRF1				PIM2	LIG1	MYD88	FOS	MDM2	RUNX2	PTEN	NTRK2			RET	KRAS
			NCOA4	PFDN2	PPARGC1A	RAF1	MDN1	IRF4				PKM	LMNA	MYOD1	FOXA1	MDM4	RUNX3	PTK2	OCLN			RIPK1	LAMP1
			NEDD4	PFN1	PPIA	RBM39	MET	IRS1				PKN2	LONRF1	NADK2	FOXC1	MELK	S100A4	PTPN11	OPA1			RIPK2	LAMP2
			NF1	PGK1	PPID	RBMX	MIA3	IRS2				PMAIP1	LRRK2	NADSYN1	FOXM1	MET	SCGB3A1	RAC1	PARK7			RIPK3	LAMTOR1
			NF2	PGR	PPIF	RCOR1	MMP7	ITGB1				POU5F1	LSM3	NAMPT	FOXO1	MFF	SERPINE1	RAC3	PARP1			ROCK1	LAMTOR2
			NFE2L2	PHB	PPP3CA	RELA	MON2	ITPR1				PPARGC1A	LUZP1	NANOG	FOXO3	MFN1	SIRT1	RAF1	PDCD4			ROCK2	LAMTOR3
			NFKB1	PIH1D1	PRDX1	RICTOR	MRPL28	ITPR3				PPP1CA	MAGED1	NAT10	FOXO4	MFN2	SMAD2	RAP1A	PDPK1			RPS6KB1	LAMTOR4
			NFKBIA	PIK3CA	PRDX2	RIN3	MRPS31	JAG1				PPP1CB	MAP1B	NBN	FOXP1	MID1IP1	SMAD3	RAP1B	PE25			SERPINA3-1	LAMTOR5
			NIBAN1	PINK1	PRDX3	RIPK4	MSN	JAK1				PPP1CC	MAP1LC3B	NCF1	FOXP3	MIF	SMAD4	RASA1	PFN1			SIRT1	LARP1
			NLGN3	PKM	PRDX4	RNF31	MTA3	JAK2				PPP1R13L	MAP2K1	NCOR1	FSIP2	MLST8	SMAD5	RB1	PIK3C3			SKP2	LARS1
			NOP56	PKN2	PRDX5	RPSA	MTOR	JAK3				PPP2CA	MAP2K3	NFE2L2	FUBP1	MLXIPL	SMAD6	RET	PIK3CA			SLC25A53	LDHA
			NOS3	PLK1	PRDX6	RPTOR	MYCN	JUN				PPP2R5D	MAP3K5	NFKB1	FXR1	MLYCD	SMAD7	RHEB	PIK3R1			SLC35A1	LEFTY1
			NOTCH1	PPARG	PRKCZ	RUVBL1	MYOD1	JUNB				PPP3CA	MAP3K7	NFKBIA	GADD45A	MMP13	SMURF2	RHOA	PIK3R4			SMAD2	LLGL2
			NPM1	PPIA	PRKN	SAP30	NANOG	JUND				PPP3CB	MAPK1	NLRP3	GAK	MMP2	SNAI1	RICTOR	PINK1			SMAD3	LPIN1
			NR2F2	PPID	PRNP	Sart3	NAT2	KDR				PPP3CC	MAPK11	NMNAT1	GAPDH	MMP3	SNAI2	RNF19B	PKM			SMAD4	LRPAP1
			NR3C1	PPIF	PRPH	SCLT1	NCK1	KEAP1				PPP3R1	MAPK12	NMNAT2	GATA2	MMP9	SOD2	RNF43	PLK1			SOCS3	LRRK2
			NR4A1	PPP2R1A	PSEN1	SDF2L1	NCOR1	KIAA1429				PPP3R2	MAPK13	NMNAT3	GATA3	MORC4	SOX2	ROS1	PMAIP1			SOCS5	LYPD3
			NRAS	PPP5	PSMA1	SDHA	NDC1	KIT				PRKAA2	MAPK14	NMRK1	GDF15	MRC1	SOX9	RPS20	PNPLA6			SOD1	MAF1
			NRG1	PPP5C	PSMA2	SEC63	NDUFA4	KLF4				PRKACA	MAPK3	NNMT	GFAP	MSTN	SPARC	RPS6	POU5F1			SOD2	MAP1A
			NSD3	PRDX1	PSMA5	SERPINH1	NDUFS2	KLHL14				PRKACB	MAPK4	NOS3	GLI1	Mtfr2	SPP1	RPS6KA1	PPARA			SOHLH1	MAP1LC3A
			NTRK1	PRKACA	PSMA6	SGTA	NEDD4	KMT2D				PRKACG	MAPK6	NOX1	GLS2	MTOR	SPTBN1	RPS6KA3	PPARG			SP1	MAP1LC3B
			NTRK2	PRKACB	PSMB1	SH3BGRL	NF1	KRAS				PRKAR1A	MAPK7	NOX4	GNA11	MTUS2	ST14	RPS6KB1	PPARGC1A			SPP1	MAP2K1
			OSGIN1	PRKCB	PSMB3	SHC1	NF2	LAMP1				PRKAR1B	MAPK8	NQO1	GNAQ	MYD88	STAT1	RPTOR	PPIF			SPTAN1	Map3k12
			PA2G4	PRKCG	PSMB4	SIL1	NFIB	LAMP2				PRKAR2A	MAPKAPK2	NR0B2	GNAS	MYOD1	STAT3	RRAS	PPM1J			SQSTM1	MAP3K3
			PAK1	PRKCI	PSMB6	SIRT1	NGF	LDHA				PRKAR2B	MAPKAPK3	NR1D1	GOLGA6L6	Nab2	STAT6	RRAS2	PPP1R15A			STAT1	MAP3K5
			PAK2	PRKCSH	PSMB7	SIRT3	NGFR	LEF1				PRKCA	MAPKAPK5	NR1H3	GRB2	NAMPT	TAGLN	RUNX3	PRDX1			STAT3	MAP4K3
			PAK4	PRKDC	PSMC1	SLC27A3	NISCH	LGALS3				PRKCB	MAPT	NR1H4	GSK3B	NANOG	TBX21	SCGB2A1	PRDX2			STK3	MAPK1
			PAK5	PRPF8	PSMC2	SMAD2	NRAS	LMO2				PRKCI	MATR3	NR3C1	GSPT1	NCF1	TGFB1	SETD2	PRKCA			STK4	MAPK14
			PAK6	PSKH2	PSMC3	SNAI1	NRG1	LOC102723407				PRKCZ	MCL1	NRF1	GSTM4	Ncstn	TGFB2	SFRP4	PRKCD			TCF7L1	MAPK3
			PDGFRA	PSMA3	PSMC4	SNCA	NSUN2	LYN				PRKDC	MCM6	OCLN	GSTO1	Nedd1	TGFB3	SGK1	PRKCE			TFAM	MAPK8
			PDGFRB	PSMB5	PSMC5	SNCAIP	NTPCR	MAP1A				PRKRIP1	MDH2	PAPOLA	GSTP1	NEDD4L	TGFBI	SGK3	PRKDC			TGFB2	MAPK9
			PDHB	PSMC1	PSMD11	SNRPD3	NTRK1	MAP1LC3A				PRSS37	MDM2	PARP1	GTF2E1	NFE2L2	TGFBR1	SHOC2	PRKN			TGFBR1	MAPKAP1
			PDK1	PSMD14	PSMD14	SNX20	NTRK2	MAP1LC3B				PSEN1	MECOM	PARP2	GTF2H1	NFKBIA	TGFBR2	SMAD2	PROM1			TIMP3	MCL1
			PDK2	PTEN	PSMD2	SOD1	NUMB	MAP2K1				PSMC1	MED31	PCK1	GTF2I	NKRF	TGFBR3	SMAD3	PRSS23			TJP1	MDM2
			PDPK1	PTGES3	PSMD4	SP1	NUMBL	MAP2K2				PSMC2	MFAP1	PCK2	H2AFX	NLRP3	TGFBR3L	SMAD4	PSMC3			TMEM123	MDM4
			PEBP4	PTK2	PSME2	SP100	NUP155	MAP2K4				PSMD8	MME	PDK4	H3-3B	NOS1	THBS1	SMARCA4	PTEN			TNF	MET
			PFKL	PTMA	RAB8A	SQSTM1	NUP210	MAP3K5				PTEN	MMP2	PER2	HDAC1	NOS3	THRSP	SMARCB1	PTGS2			TNFRSF10A	MFN2
			PGR	RAF1	RAC1	SRC	OS9	MAPK1				PTK2	MPHOSPH6	PHLPP1	HDAC2	NOTCH1	THY1	SNAI1	PTK2			TNFRSF10B	MGMT
			PHLPP1	RB1	RBFOX3	ST13	OSBPL11	MAPK10				PTN	MRGBP	PIK3R1	HDAC9	NOX1	TIMP1	SOCS1	PYCARD			TNFRSF10D	MIOS
			PHLPP2	RBM39	RFESD	STIP1	OSBPL8	MAPK14				PTPN1	MRPL28	PINK1	HELLS	NOX4	TIMP2	SOS 1	RAD51			TNFRSF1A	MITF
			PI3	RBX1	RIPK4	STUB1	OSBPL9	MAPK3				PTPN11	MRPL40	PML	HERC2	NPRL2	TIMP3	SOS 2	RAF1			TNFRSF1B	MKI67
			PI4K2B	RET	RMDN3	SUGT1	P4HA1	MAPK7				PYGL	MRPS23	PNPLA2	HGS	NPY	TLN1	SOX2	RASSF1			TNFRSF21	MKNK1
			PIAS2	RIPK1	RNF113B	TAB1	P4HB	MAPK8				RAF1	MSH2	POU5F1	HIF1A	NQO1	TLR2	SQSTM1	RB1			TNFRSF25	MKNK2
			PICK1	RPAP3	RNF19A	TAGLN2	PABPN1	MAPK9				RAI1	MSH6	PPARA	HIF1AN	NR0B2	TMEM91	SRC	RB1CC1			TNFSF10	MLH1
			PIK3CA	RPL23A	RPA3	TARDBP	PAX3	MAT2A				RAPGEF6	MSL1	PPARG	HINFP	NR1H3	TNF	STAG2	RCC1			TOMM20	MLST8
			PIK3CB	RPL29	RPS27A	TCAP	PDGFB	MCL1				RBPJ	MTIF2	PPARGC1A	HIPK2	NR1H4	TNFRSF1A	STAT1	REL			TP53	MLXIPL
			PIK3CD	RPL3	S100B	TCF7L2	PDGFC	MDM2				RBX1	MTOR	PPIF	HMGA1	Nrbf2	TNFSF11	STAT3	RELA			TRADD	MMP1
			PIK3CG	RPL30	SACS	TCP1	PDGFRA	MDM4				RCAN1	MYC	PPM1D	HMGA2	NRBF2	TP53	STAT5B	RHAG			TRAF1	MMP13
			PIK3R1	RPL32	SEM1	TEAD3	PDGFRB	MET				RELA	MYL1	PRDM16	HMGB1	NRF1	TUBB	STK11	RHOA			TRAF2	MMP2
			PIK3R2	RPL5	SETX	TERT	PDIA4	MFF				RHEB	MYL12A	PRDX3	HNF4A	NTRK1	TWIST1	SUN2	RIPK1			TRAF3	MMP3
			PIK3R3	RPL6	SIGMAR1	TIMM44	PDZD8	MFN1				RICTOR	MYL12B	PRKDC	HNRNPA2B1	NTRK3	UBR1	SYK	RIPK3			TRAF5	MMP9
			PIK3R5	RPL7	SIRT1	TJP1	PEAK1	MFN2				RNF43	MYL9	PRKN	HNRNPH1	NUAK1	VASN	SYNE1	RNF144B			TRAF6	MSTN
			PIP5K1C	RPLP0	SIRT2	TLR2	PFKP	MGMT				ROBO1	MYLK	PRMT1	HNRNPUL1	NUAK2	VCAM1	SYP	ROCK1			TXN	MTHFD2
			PKM	RPS15A	SIRT3	TLR3	PGPEP1L	MITF				RPA1	NAP1L1	PROM1	HOXA9	OCLN	VCAN	TACC3	ROMO1			TXNRD1	MTMR3
			PKN1	RPS17	SIRT5	TLR4	PGR	MKI67				RPF2	NAPA	PSEN1	HRAS	OPTN	VIM	TEK	RPS6KA1			ULK1	MTOR
			PKN2	RPS17L	SIRT6	TLR9	PGRMC2	MLKL				RPL6	NBAS	PSME3	HSP82	PA2G4	VTN	TERT	RPS6KB1			USO1	MYCN
			PLCG1	RPS3	SLC1A2	TNFRSF1A	PHACTR4	MME				RPLP1	NCKIPSD	PTEN	HSP90AA1	PARP1	WFIKKN1	TGFBR2	RTKN2			VIM	MYD88
			PLK1	RPS3A	SLC1A3	TOMM34	PI3	MMP1				RPS15	NCOR1	PTGS2	HSP90AB1	PARS2	WFIKKN2	THRSP	RTL10			WEE1	NAF1
			PLP1	RPS6KB1	SMAD2	TOMM70	PI4KA	MMP13				RPS2	NEFL	PTPN1	HSPA4	PCK1	WHSC1L1	TMEM52B	RUNX2			XBP1	NANOG
			PMS2	RPS7	SMN1	TOR1AIP1	PIK3CA	MMP2				RPS6KA1	NEK10	PUM2	HSPA8	PCK2	WNT3A	TMOD1	SAMM50			XIAP	NBR1
			POU5F1	RPSA	SMN2	TP53	PIK3CB	MMP9				RPS6KB1	NEXN	RAB7B	HSPA9	PDK4	XRCC1	TNFSF13	SDHC			YWHAE	NCBP1
			PPARA	RPTOR	SNCA	TP53BP2	PIK3CD	MOAP1				RXRA	NFKBIA	RAPGEF3	HSPB1	PFKFB1	YWHAE	TOP2A	SERPINB12			YWHAG	NDRG1
			PPARG	RUVBL1	SNCAIP	TPI1	PIK3CG	MTOR				SAMHD1	NFU1	RARA	HTT	PFKFB2	ZEB2	TP53	SFN			ZBED8	NF1
			PPARGC1A	RUVBL2	SOD1	TRAF2	PIK3R1	MYB				SAP30BP	NME1	RB1	HUWE1	PFKFB3		TP63	SH3GLB1			ZNF800	NF2
			PPL	SERPINA3	SOD2	TRAF6	PIK3R2	MYC				SF3B1	NSMCE4A	RB1CC1	HYDIN	PFKFB4		TRIM49C	SHH				NFATC1
			PPM1A	SERPINH1	SOD3	TRAP1	PIK3R3	MYCN				SFRP1	NVL	RBBP7	IDH1	PFKM		TSC2	SIRT1				NFE2L2
			PPP1CA	SF3B3	SORL1	TRMT12	PLCG1	MYD88				SGK1	OBSL1	RBL2	IDH2	PHC2		TSPAN14	SIRT2				NFKB1
			PPP2CA	SGK1	SQSTM1	TSG101	PLCG2	NAIP				SGK3	ODF1	RBX1	IFI16	PHKG2		TTN	SIRT3				NFKBIA
			PPP2R1A	SGTA	STIP1	TTC1	PLEKHA1	NANOG				SHH	OSBPL9	RCOR1	IGF1R	PI3		TXK	SIRT6				NGDN
			PPP3CA	SIRT1	STUB1	TTC9B	PLEKHA5	NCAM1				SIAH1	OTUB1	REL	IGF2	PIK3C3		ULK1	SLC25A4				NLRP3
			PREX1	SKP1	TARDBP	TUBB	PLK1	NCOR1				SIRT1	PABPC1	RELA	IGF2BP1	PIK3CA		UMPS	SLC2A1				NOS3
			PRKACA	SLC3A2	TBK1	TXN	PLOD1	NFE2L2				SKP1	PAF1	RELB	IGF2BP3	PIK3R1		VARS2	SMAD2				NOTCH2
			PRKAR1A	SNAI1	TIAL1	TXNDC5	PLXNB2	NFKB1				SLC2A4	PAK1	RETN	IGFN1	PIK3R4		VAV3	SMAD3				NOTCH3
			PRKCA	SNCA	TOMM22	UBE2N	POU5F1	NFKB2				SMAD1	PALM3	RHEB	IKBKB	PINK1		VEGFB	SMAD4				NOX4
			PRKCB	SND1	TOMM40	UBE3A	PPARGC1A	NFKBIA				SMAD2	PARK7	RICTOR	IKZF1	PKM		ZDHHC1	SMAD7				NPRL2
			PRKCD	SNRNP200	TOMM70	UBQLN2	PPM1A	NLRP1				SMAD3	PASK	RPA1	IMP3	PLEKHA4		ZG16B	SNAI1				NPY2R
			PRKCQ	SNW1	TP53	USP19	PRKACA	NLRP3				SMAD4	PBDC1	RPS19BP1	ING2	PLIN1		ZNF217	SNAI2				NQO1
			PRKCZ	SPATA24	TPI1	VCP	PRKACB	NMT2				SMG7	PDIA3	RPS6KB1	ING4	PLIN2		ZNF337	SNCA				NR3C1
			PRKDC	SPTAN1	TRIM24	VDAC1	PRKACG	NOS2				SMURF2	PDLIM1	RPTOR	IRF4	PLK1		ZNF703	SOCS3				NRAS
			PROM1	SPTBN1	TXN	VHL	PRKAR2B	NOS3				SMYD2	PEBP1	RRP8	JAK1	PMAIP1		ZNF814	SOD1				NRBF2
			PRR5	SQSTM1	TXN2	VPS37B	PRKCA	NOTCH2				SNAI1	PELO	RUNX2	JAK2	PNMA5		ZNF99	SOD2				NRSN2
			PRR5L	SRC	TXNL1	XIAP	PRKDC	NOX4				SNAI2	PFN1	SAP30	JAK3	PNPLA2			SOX2				NT5E
			PSMC5	SRPK1	TXNRD1	XRCC5	PROM1	NPM1				SNCA	PGM2	SATB1	JUN	POU5F1			SOX9				NTRK1
			PSMC6	SRSF10	UBB	YAP1	PSMB4	NQO1				SND1	PHB	SCD	KAT2A	PPARA			SQSTM1				NTRK2
			PTEN	SSBP1	UBC	YWHAB	PTEN	NR3C1				SNRNP70	PHLPP1	SDHB	KAT2B	PPARG			SRC				NTRK3
			PTGDS	SSR4	UBE3A	YWHAE	PTK2	NR4A1				SOX9	PHYHIPL	SERPINE1	KAT5	PPARGC1A			SREBF1				NUFIP1
			PTGS2	ST13	UBQLN1	YWHAG	PTK7	NR4A3				SP7	PKM	SETD7	KAT6A	PPID			sseG				PA
			PTK2	STAT3	UBQLN2	YWHAH	PTPN1	NRAS				SPTBN4	PLEC	SIAH1	KAT7	PPIF			STAT1				PA2G4
			PTPN11	STIP1	UBXN6	YWHAZ	PTPN11	NRBF2				SQSTM1	PML	SIRT1	KAT8	PPM1A			STAT3				PABPC1
			PTPN3	STK35	UCHL1	YY1	PTPN12	NTRK1				SREBF1	PNISR	SIRT2	KBTBD4	PPM1E			STAT5A				PARP1
			RAC1	STUB1	UCP2		PTPN6	NTRK2				SRPK3	PNPT1	SIRT3	KDM1A	PPM1F			STAT5B				PAX7
			RAF1	SUGT1	UQCR10		PTPN7	OSCP1				SSX2IP	PPA1	SIRT4	KDM4A	PPP2CA			STK11				PBRM1
			RARA	SUMO2	UQCRB		PTPRR	PARP1				STK11	PPM1A	SIRT5	KDM6A	PPP2R1B			TBK1				PCNA
			RASL10B	SYNCRIP	UQCRC1		PXN	PAWR				STRAP	PPP2R3C	SIRT6	KDR	PPP2R2A			TCHP				PDCD1
			RASSF1	tcaA1	UQCRC2		QSOX2	PAX5				STUB1	PRDX1	SIRT7	KEAP1	PRDM16			TERT				PDCD1LG2
			RB1	TCF25	UQCRFS1		RAB11A	PDCD4				SUFU	PRDX2	SLC2A1	KIF11	PRKAA1			TFAM				PDCD4
			RBBP5	TCP1	UQCRH		RAB1C	PDGFRA				TANK	PRDX6	SLC2A2	KIF20A	PRKAA2			TGFB1				PDGFRA
			RCN2	TERT	UQCRQ		RAB21	PDGFRB				TBC1D4	PRKCA	SLC2A4	KIF5B	PRKAB1			TGFBR2				PDGFRB
			RELA	TGFBR2	VAPB		RAB3GAP1	PDPK1				TBC1D7	PRKCD	SLC5A2	KIT	PRKAB2			TIMP1				PDK1
			RET	TLN1	VCP		RACK1	PGR				TBK1	PRKCE	SMAD2	KLF4	PRKAG1			TIMP2				PDK2
			RGCC	TLR2	VDAC1		RAF1	PHLPP1				TCF7	PRKCG	SMAD3	KLF5	PRKAG2			TIMP3				PDPK1
			RHEB	TLR4	WDR41		RASA1	PI3				TCF7L1	PRKCZ	SMAD4	KLHL6	PRKAG3			TJP1				PGK1
			RHOA	TMOD4	XBP1		RB1	PIK3C3				TCHP	PRKD1	SMAD7	KLLN	PRKAR2A			TLR4				PGR
			RICTOR	TNFRSF1A	YWHAE		RCN1	PIK3CA				TEKT5	PRKDC	SMARCA5	KMT2A	PRKCA			TMBIM1				PHLPP1
			Rpl23	TOMM34	YWHAQ		RCN2	PIK3CG				TJP1	PRKG1	SMURF1	KMT2B	PRKCD			TMBIM6				PI3
			RPS27A	TOMM70			RET	PIK3R1				TLE1	PRPF19	SMURF2	KMT2C	PRKCZ			TNF				PIH1D1
			RPS6	TP53			RHEB	PIK3R4				TNIK	PSMA6	SNAI1	KMT2D	PRKD1			TNFRSF10A				PIK3C2B
			RPS6KA1	TRAF2			RHOA	PINK1				TP53	PSMB2	SNCA	KNSTRN	PRKDC			TNFRSF10B				PIK3C2G
			RPS6KA3	TRAP1			RHOB	PKM				TP53BP2	PSMC6	SNW1	KRAS	PRKN			TNFRSF1A				PIK3C3
			RPS6KB1	TTC1			RICTOR	PLK1				TRAF2	PSMD14	SOCS5	KRT14	PROM1			TNFRSF25				PIK3CA
			RPS6KB2	TTC13			RNF213	PMAIP1				TRAF6	PTEN	SOD1	KRT19	PRR5			TNFSF10				PIK3CB
			RPTOR	TTC4			RNF41	PML				TRAK2	PTGES3	SOD2	KRT5	PTEN			TOM22				PIK3CD
			RRAGA	TTC5			RPL11	POU5F1				TSC1	PTK2	SOX2	KRT7	PTGS2			TOM40				PIK3CG
			RRAGB	TTC9C			RPL15	PPARA				TSC2	PTK6	SOX9	KRT8	PTK2			TOM70				PIK3IP1
			RRAGC	TTI2			RPN1	PPARG				TSKS	PTPRA	SP110	KRTAP19-7	PTP4A1			TOMM20				PIK3R1
			RRAGD	TUBA1A			RPN2	PPARGC1A				TUBA1A	PXN	SQSTM1	KRTAP4-11	PTPN1			TOMM22				PIK3R2
			RRAS	TUBB			RPS3	PPID				TUBG1	RAB41	SRC	KRTAP4-5	RAB10			Tomm22				PIK3R3
			RSL1D1	TUBB2B			RPS6	PPIF				U2AF1	RAC1	SREBF1	L1RE1	RAB5A			TOMM40				PIK3R4
			S100A14	TUBG1			RPS6KA1	PPP1CA				UBR1	RAD23A	SREBF2	L3MBTL1	RAB7A			TP53				PIK3R5
			S100A3	TUFM			RPS6KB1	PPP1CC				UBXN6	RAF1	STAT1	LAMB4	RAB7B			TP53AIP1				PIK3R6
			SERPINB5	TXNDC5			RPTOR	PPP1R15A				UFM1	RALA	STAT3	LATS1	RAD54B			TP53BP2				PINK1
			SERTAD4	UBA1			RUNX1	PPP2CA				USP7	RASSF9	STAT5A	LATS2	RAPGEF3			TP73				pipB2
			SETDB1	UBA52			RUNX2	PPP2R1B				VIM	RBM25	STK11	LDHA	RB1CC1			TRADD				PKD1
			SFMBT2	UBE2M			SARS2	PPP2R2A				WNT1	RBM39	SUMO2	LENG1	RBPMS			TRAF2				PKM
			SFN	UBE2N			SCFD1	PPP2R5A				WNT10B	RBM48	SUV39H1	LETM2	Rc3h1			TRAF6				PLCG1
			SGK1	UNC45A			SCO2	PPP3CA				WNT3	RBPJ	SUZ12	LGR5	RELA			TRIM14				PLD1
			SH3RF1	UNC45B			SCRIB	PPP3R1				WNT3A	RBX1	TERT	LIG3	RETN			TSC2				PLD2
			SHC1	UQCRC2			SDF2L1	PRDM1				WNT4	RHOA	TFAM	LIN54	RFX6			TXN				PLEKHM1
			SIRT1	URCC3			SDF4	PRKCA				WNT5A	RIPK1	TFEB	LMNA	RHEB			TXN2				PLK1
			SIRT6	USP19			SEC22B	PRKCD				WNT7A	RNF4	TGFB1	LRP1	RHOA			TXNIP				PNPLA2
			SKP2	VCP			SEC23A	PRKDC				WSB1	RPA1	TIMP1	LRP1B	RICTOR			TYMS				POU5F1
			SLC2A1	VDAC2			SEC23B	PRKN				XIAP	RPAP3	TLE1	LRPPRC	RIMBP3			UCP2				PPARA
			SLC2A4	VHL			SEC24A	PROM1				XPNPEP1	RPS27A	TLR2	LSG1	ROPN1			UHRF2				PPARG
			SLC9A3R1	VMGLOM			SEC24B	PTCH1				XPO1	RPS6KA1	TLR4	LUC7L2	RPL35			ULK1				PPARGC1A
			SMAD2	WEE1			SEC31A	PTEN				XPO6	RPS6KA3	TP53	MAD2L2	RPS6			URGCP				PPP1R15A
			SMAD3	XPO1			SEC61A1	PTGS2				YBX1	RPS6KB1	TP73	MAF	RPS6KA1			USP7				PPP2R2A
			SMAD4	y0183			SEC63	PTK2				YBX3	RRAS	TRIB3	MAGEA2	RPS6KA2			UVRAG				PREX1
			SMAD7	YWHAB			SEL1L	PTPA				YWHAB	RSPH3	TRIM28	MAGEB18	RPS6KA3			VCAM1				PREX2
			SMARCB1	YWHAE			SERPINH1	PTPN11				YWHAQ	RYBP	TSC1	MAP1LC3B	RPS6KB1			VDAC1				PRKAA1
			SMARCC1	YWHAG			SH3RF1	PTPRC				YWHAZ	S100A11	TSC2	MAP2K1	RPTOR			VDAC2				PRKAA2
			SNAI1	YWHAH			SHC1	RAD51				ZHX1	S100A4	TXN	MAP2K2	RRAGA			VDAC3				PRKAB1
			SNAI2	YWHAQ			SHH	RAD9A				ZNF227	SAFB	TXNIP	MAP2K4	RRAGB			VMP1				PRKAG1
			SNCB	YWHAZ			SIRT1	RAF1				ZNF281	SAT1	UBE2I	MAP3K1	RRAGD			WEE1				PRKAG3
			SOAT2				SLAMF1	RARA					SBF1	UCP1	MAPK1	RUBCN			WNT1				PRKCA
			SOCS3				SLC23A3	RB1					SEC13	UCP2	MAPK14	RUNX2			WNT3A				PRKCD
			SOD2				SLC2A1	RB1CC1					SERPINH1	UCP3	MAPK3	SCARB1			XBP1				PRKDC
			SOX2				SLC2A4	REL					SERTAD1	UGDH	MAPK8	SCD			XIAP				PRKN
			SOX4				SMAD2	RELA					SF3A3	ULK1	MAPK9	SCLT1			XRCC5				PROM1
			SPRR3				SMAD3	RELB					SF3B3	USP22	MB21D2	Sde2			XRCC6				PRR5
			SRC				SNAI1	RET					SFN	USP7	MCL1	SDHA			YWHAB				PRR5L
			SREBF1				SNAI2	RHOA					SH3KBP1	USP9Y	MCM2	SDHB			YWHAQ				PSMC5
			SRPK2				SNAP29	RIPK1					SHC1	VCAM1	MCM4	SERPINE1			YY1				PSMC6
			SRR				SND1	RIPK3					SIRT1	VDAC1	MCM5	SESN1			ZFP82				PSMD14
			ST14				SNX1	ROCK1					SLC7A9	VHL	MCM6	SESN2			ZNF667				PTCH1
			STAT1				SNX2	RPS6					SMAD2	WRN	MCM7	SESN3							PTEN
			STAT3				SNX5	RPS6KA1					SMARCA2	XBP1	MDM2	SFN							PTGS2
			STAT5A				SNX6	RPS6KA2					SMARCA4	XPA	MDM4	SGK1							PTK2
			STAT5B				SOCS1	RPS6KA3					SMARCD1	XRCC1	MECOM	SIK1							PTPN11
			STK11				SOCS2	RPS6KB1					SMURF2	XRCC6	MED1	SIK2							PXN
			STK3				SOCS3	RPTOR					SNAI1	YBX1	MED12	SIK3							RAB1A
			STK4				SOS2	RRAS					SNAPC3	YEATS4	MEGF6	SIRT1							RAB5A
			STUB1				SOX2	RTL10					SNCA	YTHDF3	MEN1	SIRT2							RAB7A
			SUGT1				SRC	RUBCN					SNRNP200	YY1	MET	SIRT3							RAB7B
			SULT4A1				SRPRB	RUNX2					SNRPF	ZEB1	MGA	SIRT4							RAC1
			SYK				STAT3	RUNX3					SNW1		MGMT	SIRT5							RAC2
			TBC1D4				STAT5A	SDC1					SOD1		MKI67	SIRT6							RAD51
			TBC1D7				STAT5B	SERPINA9					SOD2		MKRN1	SIRT7							RAF1
			TBK1				STC2	SFN					SOX2		MLH1	SKP2							RAP1A
			TCHP				STIM1	SGK1					SPACA7		MME	SLC16A3							RB1
			TCL1A				STIM2	SHH					SPATA7		MOV10	SLC16A4							RB1CC1
			TCL1B				STK11	SIRT1					SPIN1		MPG	SLC22A1							REL
			TCOF1				STYX	SIRT2					SPRYD4		MRPS22	SLC27A1							RELA
			TCP1				SYAP1	SIRT3					SPTBN1		MSH2	SLC2A1							RET
			TEK				TACC1	SIRT6					SQSTM1		MSH3	SLC2A14							RHEB
			TELO2				TAGLN	SIVA1					SRC		MSH6	SLC2A2							RHEBL1
			TERF2IP				TBCE	SKP2					SRMS		MSI2	SLC2A3							RHOA
			TERT				TCF7L1	SLC2A1					SRP72		MT1G	SLC2A4							RICTOR
			TFF1				TGFA	SMAD2					SRPK1		MTA2	SLC5A1							RNF152
			TGFB1				THBS1	SMAD3					SRRM2		MTMR14	SLC5A2							RP2
			THEM4				THRSP	SMAD4					SRSF10		MTOR	SMAD2							RPL23
			THRSP				TIMM44	SMAD7					ST13		MUC1	SMAD3							Rpl23a
			TIAM1				TIMM50	SNAI1					STAT1		MUC16	SMAD4							RPL26
			TLR2				TIMP3	SNAI2					STAT2		MUTYH	SNAI1							RPS6
			TNFRSF1A				TMX1	SNAP29					STAT3		MYC	SNAI2							RPS6KA1
			TNK2				TNPO1	SOCS1					STIP1		MYCL	SNAP29							RPS6KA2
			TOPBP1				TOR1AIP1	SOCS3					STMN1		MYCN	SNCA							RPS6KA3
			TP53				TP53	SOD1					STUB1		MYD88	SND1							RPS6KB1
			TP73				TRAFD1	SOD2					SUMO2		NANOG	SNRK							RPS6KB2
			TPM2				TRAPPC9	SOX2					SUPT5H		NAP1L1	SOAT1							RPTOR
			TPM4				TRIM13	SOX9					SYCE1		NBN	SOCS3							RRAGA
			TRAF4				TRIM25	SP1					TARBP2		NCAM1	SOD1							RRAGB
			TRAF6				TSC1	SPI1					TARDBP		NCL	SOD2							RRAGC
			TRHDE				TSC2	SPN					TBC1D1		NCOA2	Sorbs1							RRAGD
			TRIB3				TSHR	SPNS1					TBC1D3B		NCOR1	SOX2							RUBCN
			TSC1				TTC13	SQSTM1					TGFB1		NCOR2	SQSTM1							RUNX2
			TSC2				TTC17	SRC					TGFB1I1		NDN	SRC							RUVBL1
			TTC3				TTC23	SREBF1					THOC5		NDRG4	SREBF1							SCD
			TTI1				TUBB6	SSX2					TIMM44		NEDD8	SREBF2							SCN2B
			TUBB				UBE2N	STAT1					TJP2		NELFA	SRPK2							SCN3B
			UBA52				UBXN4	STAT3					TMCO3		NEURL4	SSX2IP							SDHB
			UBB				UGGT1	STAT5A					TMEM82		NF1	STAT1							SEH1L
			UBC				UGGT2	STAT5B					TNF		NF2	STAT3							SESN1
			UCHL1				UNC5B	STAT6					TNFRSF1A		NFATC1	STAT5A							SESN2
			ULK1				UNC5CL	STK11					TOMM70		NFE2L2	STBD1							SESN3
			USP7				VAPA	STUB1					TOMM70A		NFKB1	STIM2							SETD2
			VASP				VAPB	STX17					TOX4		NFKB2	STK11							SGK1
			VAV1				VAV3	SYK					TP53		NFKBIA	STK24							SGK3
			VHL				VEGFC	TBX21					TPI1		NFYA	STRADA							SGTB
			VIM				VEZT	TCF3					TPT1		NKG7	STRADB							SHC1
			WEE1				VPS45	TCHP					TRAF2		NKX2-1	STUB1							SHH
			WHSC1L1				WASF1	TCL1A					TRIM23		NMT1	STX17							SHMT2
			XAF1				WASF2	TERT					TRIM24		NMT2	SUN2							SIRT1
			XIAP				WASL	TET2					TRIM54		NOC2L	SUPT16H							SIRT2
			YBX1				WDR41	TFAM					TRIM55		NOL10	TBC1D1							SIRT3
			YWHAE				WDR44	TGFB1					TSNAXIP1		NOTCH2	TBC1D4							SIRT4
			YWHAG				WT1	TGFB2					TTC1		NOTCH3	TBC1D7							SIRT5
			YWHAZ				XIAP	TGFBR2					TTC3		NOTCH4	TCHP							SIRT6
			ZBTB42				XPO1	TIMP1					TUBA1B		NPAS3	TFAM							SIRT7
			ZFP36L1				XPO5	TIMP3					UBA2		NPIPB5	TFE3							SKP1
			ZHX1				YAP1	TLR4					UBB		NPM1	TFEB							SKP2
			ZNF691				YWHAB	TMBIM6					UBE2I		NQO1	Tfpt							SLC1A5
							YWHAE	TNFAIP3					UBE2N		NR0B2	TGFB1							SLC2A1
							YWHAG	TNFRSF10A					UCHL5		NR3C1	THAP1							SLC2A14
							YWHAZ	TNFRSF10B					UFD1		NR4A1	Thap7							SLC2A2
							ZNF471	TNFRSF13C					UGDH		NRAS	TJP1							SLC2A3
							ZNF878	TNFRSF1A					USP1		NTHL1	TLR2							SLC2A4
								TNFRSF1B					USP38		NTRK1	TLR4							SLC38A1
								TNFRSF8					VCAM1		NUMB	TMEM26							SLC38A2
								TNFSF10					VCL		NUP98	TNF							SLC38A7
								TNFSF13B					VCP		NUPR1	TNFRSF1A							SLC38A9
								TOMM20					VDAC2		OBSL1	TNFSF11							SLC3A2
								TP53					VIM		OLA1	TOMM20							SLC7A5
								TP53AIP1					WDR66		OLIG2	TOMM70							SLC7A6
								TP53BP2					WDR83		OR2L5	TP53							SMAD2
								TRADD					WWOX		OR8J1	TRAF2							SMAD3
								TRAF1					XIAP		ORC1	TRAF6							SMAD4
								TRAF3					XRCC5		OTUB1	TRAK2							SMCR8
								TRAF6					yscY		PABPC3	TRIM27							SMDT1
								TSC2					YWHAB		PAFAH1B3	TRIM63							SNAI1
								TWIST1					YWHAE		PALB2	TRPV1							SNAI2
								TXN					YWHAH		PARP1	TSC1							SNCA
								TXNIP					YWHAQ		PAX5	TSC2							SOCS3
								UCP2					YWHAZ		PAX8	TSC22D4							SOD1
								ULK1					ZBTB17		PAXIP1	TXN							SOD2
								USP7					ZFAT		PBK	TXNIP							SOX2
								USP9X					ZNF131		PBRM1	UBE2O							SOX9
								UVRAG					ZNF197		PCDHGA11	UBXN11							SQSTM1
								VCAM1					ZNF648		PCDHGA4	UCP1							SRC
								VDAC1					ZYX		PCNA	UCP2							SREBF1
								VDAC2							PDCD1	UCP3							SREBF2
								VHL							PDGFRA	ULK1							sseJ
								VMP1							PDGFRB	ULK2							STAT1
								WEE1							PDHA1	USP10							STAT3
								WNT1							PERP	UVRAG							STAT5A
								WNT3A							PES1	VCAM1							STAT5B
								WNT5A							PGR	VDAC1							STAT6
								WT1							PHB	VMP1							STK11
								XBP1							PHB1	VPS37B							STK38
								XIAP							PHKG2	VPS52							STRADA
								XPO1							PHLDA3	WDR24							SYK
								YWHAZ							PHLDB3	WDR59							SYNCRIP
															PIK3C2G	Wdr62							SZT2
															PIK3CA	XBP1							TBC1D4
															PIK3CG	XIAP							TBC1D7
															PIK3R1	Xrn2							TBCK
															PIK3R3	YAP1							TBK1
															PIN1	ZBED1							TBX21
															PIP4K2C								TELO2
															PKHD1L1								TERT
															PKM								TEX264
															PLCB4								TEX37
															PLCG1								TFAM
															PLCG2								TFE3
															PLK1								TFEB
															PLOD3								TGFB1
															PMAIP1								TGFBR1
															PML								THADA
															PMS1								TLR4
															PMS2								TM9SF4
															PNP								TMEM192
															POLD1								TNFRSF10A
															POLE								TNFRSF10B
															POLRMT								TNFRSF1A
															POM121L12								TNFSF10
															POTEC								TNFSF13B
															POU5F1								TOP1
															PPARG								TP53
															PPARGC1A								TPCN1
															PPHLN1								TRAF2
															PPIF								TRAF6
															PPM1D								TRIM63
															PPP1CA								TSC1
															PPP1R10								TSC2
															PPP1R13B								TTI1
															PPP1R13L								TTI2
															PPP2R1A								TUBA1B
															PPP2R2A								TUBB
															PPP2R5C								TUBB4A
															PRAME								TWIST1
															PREX2								TXN
															PRIMA1								TXNIP
															PRKAA1								UBAP2L
															PRKCD								UBC
															PRKCI								UBE2QL1
															PRKDC								UBQLN1
															PRMT5								ULK1
															PROM1								ULK2
															PRPF8								ULK3
															PSMD2								UNC93B1
															PSME3								USP9X
															PTCH1								UVRAG
															PTCHD4								VDAC1
															PTEN								VEGFC
															PTGS2								VEGFD
															PTK2								VHL
															PTPN11								VIPR2
															PTPRD								VMP1
															PTPRF								VPS16
															PTTG1								VSIG2
															RABL6								WDR24
															RAD50								WDR59
															RAD51								WEE1
															RAD51C								WIPI1
															RAD51D								WIPI2
															RAD54L2								WNT1
															RAF1								WNT3A
															RANBP2								WNT5A
															RANBP9								XBP1
															RAP1B								XIAP
															RARA								XPO4
															RASSF1								XPO6
															RB1								YAP1
															RB1CC1								YEATS4
															RBBP4								YWHAQ
															RBBP5								YWHAZ
															RBBP6								YY1
															RBM10								ZKSCAN3
															RBM15								ZNF765
															RBM48								ZNRF2
															RBPJ								ZSCAN26
															RBX1								ZUFSP
															RCC1
															RCHY1
															RECQL
															RECQL5
															REL
															RELA
															RET
															RFC4
															RFWD3
															RHOA
															RING1
															RIT1
															RMDN1
															RNASEL
															RNF128
															RNF43
															ROS1
															RPA1
															RPA2
															RPL11
															RPL17
															RPL23
															RPL26
															RPL5
															RPL8
															RPS27A
															RPS27L
															RPS6KA3
															RPS6KB1
															RRAD
															RRM2
															RRM2B
															RSF1
															RUNX2
															RUNX3
															RYBP
															S100A1
															S100A2
															S100A4
															S100A6
															S100B
															SAE1
															SAFB
															SAFB2
															SATB2
															SBDS
															SCO2
															SDC1
															SDHA
															SDHB
															SEC24C
															SEC31A
															SEPT9
															SESN1
															SETD2
															SETD7
															SF3A1
															SF3B1
															SFN
															SHH
															SIRT1
															SKP1
															SKP2
															SLC16A1
															SLC1A5
															SLC2A1
															SLC35B2
															SLC3A2
															SLC7A11
															SMAD2
															SMAD3
															SMAD4
															SMARCA4
															SMARCA5
															SMARCAL1
															SMARCB1
															SMARCC1
															SMARCD1
															SMARCD3
															SMG5
															SMG7
															SMYD2
															SMYD3
															SNAI1
															SNAI2
															SNRNP25
															SNX31
															SNX5
															SOCS1
															SOX2
															SOX4
															SOX9
															SP1
															SPATA18
															SPEN
															SPOP
															SPTA1
															SQSTM1
															SRC
															SRP72
															SRPK1
															SRSF1
															SRSF2
															STAG2
															STAT1
															STAT3
															STAT5A
															STAT5B
															STAT6
															STIP1
															STK11
															STRAP
															STUB1
															SUMO1
															SUPT5H
															SUZ12
															SYK
															SYNE1
															SYP
															SYVN1
															TAB1
															TADA3
															TAF10
															TAF4
															TAF5L
															TAF9
															TBC1D12
															TBP
															TCF4
															TCHP
															TCP1
															TERT
															TET2
															TGFBR2
															TGM7
															THAP8
															TIGAR
															TK1
															TLN1
															TMCO2
															TMEM132C
															TMEM173
															TMEM178B
															TMPRSS2
															TNFAIP3
															TNFRSF10B
															TOP 1.00
															TOP2A
															TOPBP1
															TOPORS
															TOX4
															TP53
															TP53AIP1
															TP53BP1
															TP53BP2
															TP53I3
															TP53INP1
															TP53RK
															TP53TG5
															TP63
															TP73
															TPT1
															TPX2
															TRAF7
															TRIAP1
															TRIM24
															TRIM59
															TRIM69
															TRIML2
															TRRAP
															TSC2
															TTC28
															TTK
															TTN
															TUBB
															TUBB2A
															TWIST1
															TYMS
															UBC
															UBE2I
															UBE3A
															UBR5
															UHRF1
															UIMC1
															ULK1
															USH2A
															USP17L11
															USP28
															USP29
															USP42
															USP7
															USP9X
															VHL
															VIM
															VRK1
															WDR1
															WDR5
															WEE1
															WRAP53
															WRN
															WT1
															WWOX
															XAF1
															XIAP
															XPC
															XPO1
															XRCC1
															XRCC5
															XRCC6
															YAP1
															YBX1
															YEATS4
															YTHDC1
															YTHDC2
															YTHDF1
															YTHDF2
															YTHDF3
															YWHAE
															YWHAG
															YWHAZ
															YY1
															ZBTB49
															ZC3H15
															ZC3H7A
															ZCCHC10
															ZEB1
															ZEB2
															ZMAT1
															ZMAT3
															ZMYM3
															ZNF208
															ZNF384
															ZNF385C
															ZNF420
															ZNF514
															ZNF668
															ZNF703
															ZNF717
															ZNF750
															ZNF781
															ZNF814
															ZNF831
															ZNF883
															ZRSR2
